# Supplementary material for: Comparative Analyses Suggest Genome Stability and Plasticity in Stenotrophomonas maltophilia
Source: Int J Mol Sci. 2025 Oct 28;26(21):10477. doi: 10.3390/ijms262110477 (PMC12607529; doi:10.3390/ijms262110477)
Supplement: Supplementary file 1 [file ijms-26-10477-s001.zip › Supplementary Tables.xlsx]

## Sheet: Table S1
Prediction of ICE and IME
Strains	Type	Family	Location (nt)	Length (bp)	GC Content (%)	Relaxase Type	Mating Pair Formation System
S. maltophilia 1800	T4SS-type ICE	Tn4371	4209290..4261145	51856	65.19	MOBP1	typeT
S. maltophilia 1800	T4SS-type ICE	ICEclc	1685816..1717284	31469	66.06	MOBH	typeG
S. maltophilia D457	T4SS-type ICE	-	2930960..2944034	13075	61.19	-	typeT
S. maltophilia D457	T4SS-type ICE	Tn4371	1676298..1707767	31470	66.05	MOBH	typeG
S. maltophilia D457	T4SS-type ICE	ICEclc	1011612..1042558	30947	66.19	MOBP1	typeT
S. maltophilia JUNP497	T4SS-type ICE	ICEclc	2409098..2438244	29147	63.32	MOBP1	typeT
S. maltophilia JUNP497	T4SS-type ICE	Tn4371	3076093..3100222	24130	67.06	MOBH	typeG
S. maltophilia K279a	T4SS-type ICE	Tn4371	1324734..1367548	42815	62.77	MOBP1	typeT
S. maltophilia MER1	T4SS-type ICE	-	2723799..2738329	14531	59.95	-	typeT
S. maltophilia SCAID WND1-2022 (370)	T4SS-type ICE	-	2999589..3012738	13150	61.25	MOBP1	typeT
S. maltophilia SM 866	T4SS-type ICE	-	2678242..2707789	29548	63.05	MOBP1	typeT
S. maltophilia SM 866	T4SS-type ICE	Tn4371	3489606..3519425	29820	66.18	MOBH	typeG
S. maltophilia WGB211	T4SS-type ICE	Tn4371	1804988..1839130	34143	66.75	MOBP1	typeT
S. maltophilia WJ66	T4SS-type ICE	-	2502660..2515809	13150	61.32	MOBH	typeG
S. maltophilia 503	T4SS-type ICE	-	1663022..1706777	43756	62.27	MOBH	typeG
S. maltophilia 503	T4SS-type ICE	Tn4371	2997747..3017305	19559	65.75	MOBP1	typeT
S. maltophilia SJTL3	IME		2334843..2346385	11543	58.37	MOBT	-
S. maltophilia SJTL3	IME		3016826..3040540	23715	61.02	MOBF	-
S. maltophilia SJTL3	IME		1662441..1681655	19215	61.17	MOBQ	-
S. maltophilia 1800	IME		1942825..1954752	11928	56.83	MOBQ	-
S. maltophilia 503	IME		998051..1019515	21465	55.08	MOBQ	-
S. maltophilia 503	IME		4210833..4225802	14970	56.09	MOBQ	-
S. maltophilia 503	IME		2927950..2945271	17322	61.9	MOBF	-
S. maltophilia Col1	IME		954508..972057	17550	55.38	MOBF	-
S. maltophilia ISMMS2R	IME		1309543..1332753	23211	60.52	MOBH	typeG
S. maltophilia JUNP497	IME		1296641..1304543	7903	60.88	MOBT	-
S. maltophilia K279a	IME		3088136..3105164	17029	61.89	MOBF	-
S. maltophilia MER1	IME		1329556..1335976	6421	56.24	MOBQ	-
S. maltophilia OUC_Est10	IME		1340318..1350831	10514	57.96	MOBQ	-
S. maltophilia OUC_Est10	IME		974742..986473	11732	61.94	MOBQ	-
S. maltophilia SCAID WND1-2022 (370)	IME		3039127..3074436	35310	57.28	MOBQ	-
S. maltophilia SCAID WND1-2022 (370)	IME		1062755..1083049	20295	57.46	-	typeT
S. maltophilia SCAID WND1-2022 (370)	IME		1018795..1030526	11732	61.96	-	typeT
S. maltophilia SM 866	IME		4482792..4502081	19290	58.39	MOBP1	typeT
S. maltophilia W18	IME		1048332..1068664	20333	58.85	MOBQ	-
S. maltophilia WJ66	IME		389162..403676	14515	58.22	MOBP1	typeT
S. maltophilia WGB211	IME		2412771..2422570	9800	60.26	MOBT	-

## Sheet: Table S2
Phage Prediction
Strains	Region	Start	Stop	Length	Completeness	Most Common Phage	GC
S. maltophilia K279a	2	299802	335484	35683	intact	PHAGE_Stenot_Smp131_NC_023588	63.43
S. maltophilia K279a	1	55179	78353	23175	incomplete	PHAGE_Stenot_Smp131_NC_023588	64.53
S. maltophilia K279a	4	1901439	1926321	24883	intact	PHAGE_Synech_S_CBS1_NC_016164	65.76
S. maltophilia K279a	3	1091933	1114506	22574	intact	PHAGE_Escher_vB_EcoM_ECOO78_NC_041926	66.36
S. maltophilia strain named WJ66	1	300614	307213	6600	intact	PHAGE_Stenot_phiSMA7_NC_021569	62.45
S. maltophilia strain named WJ66	4	2795557	2823146	27590	intact	PHAGE_Entero_mEp235_NC_019708	63.77
S. maltophilia strain named WJ66	3	661623	708967	47345	intact	PHAGE_Rhizob_RHEph01_NC_047738	65
S. maltophilia strain named WJ66	2	552528	574979	22452	intact	PHAGE_Escher_vB_EcoM_ECOO78_NC_041926	66.35
S. maltophilia JUNP350	2	2994135	3032182	38048	intact	PHAGE_Xantho_OP1_NC_007709	65
S. maltophilia JUNP497	6	3121423	3136541	15119	intact	PHAGE_Burkho_KS9_NC_013055	63.54
S. maltophilia JUNP497	2	97443	136061	38619	intact	PHAGE_Escher_vB_EcoM_ECOO78_NC_041926	64.88
S. maltophilia JUNP497	1	628	48028	47401	intact	PHAGE_Rhizob_RHEph01_NC_047738	65.02
S. maltophilia JUNP497	4	2437817	2458791	20975	incomplete	PHAGE_Salmon_epsilon15_NC_004775	65.78
Stenotrophomonas maltophilia MER1	2	2205753	2228819	23067	intact	PHAGE_Stenot_phiSHP2_NC_015586	61.76
Stenotrophomonas maltophilia MER1	1	1010695	1033266	22572	intact	PHAGE_Escher_vB_EcoM_ECOO78_NC_041926	65.57
Stenotrophomonas maltophilia strain Col1	1	996338	1016152	19815	intact	PHAGE_Escher_vB_EcoM_ECO1230_10_NC_027995	66.38
Stenotrophomonas maltophilia strain CYZ	1	995358	1033756	38399	intact	PHAGE_Stenot_Smp131_NC_023588	63.6
Stenotrophomonas maltophilia strain CYZ	3	3437368	3457166	19799	intact	PHAGE_Escher_vB_EcoM_ECO1230_10_NC_027995	66.34
Stenotrophomonas maltophilia D457	4	2419742	2429643	9902	intact	PHAGE_Stenot_phiSMA7_NC_021569	60.46
Stenotrophomonas maltophilia D457	3	1753273	1796338	43066	intact	PHAGE_Stenot_S1_NC_011589	62.85
Stenotrophomonas maltophilia D457	5	3644798	3679747	34950	intact	PHAGE_Stenot_Smp131_NC_023588	64.62
Stenotrophomonas maltophilia D457	1	286699	306148	19450	intact	PHAGE_Burkho_KS9_NC_013055	64.85
Stenotrophomonas maltophilia strain ISMMS2R	1	980751	1000562	19812	intact	PHAGE_Escher_vB_EcoM_ECO1230_10_NC_027995	66.5
Stenotrophomonas maltophilia strain SCAID WND1-2022 (370)	4	2381139	2395638	14500	intact	PHAGE_Stenot_phiSMA7_NC_021569	61.88
Stenotrophomonas maltophilia strain SCAID WND1-2022 (370)	5	3750657	3754016	3360	incomplete	PHAGE_Entero_mEp235_NC_019708	64.78
Stenotrophomonas maltophilia strain SCAID WND1-2022 (370)	2	970282	986814	16533	incomplete	PHAGE_Ralsto_DU_RP_I_NC_047888	64.92
Stenotrophomonas maltophilia strain SCAID WND1-2022 (370)	1	938620	968175	29556	incomplete	PHAGE_Rhizob_RHEph01_NC_047738	65.12
Stenotrophomonas maltophilia strain SCAID WND1-2022 (370)	3	1112673	1137671	24999	incomplete	PHAGE_Escher_vB_EcoM_ECO1230_10_NC_027995	65.76
Stenotrophomonas maltophilia strain SM 866	3	2010692	2059742	49051	intact	PHAGE_Xylell_Xfas53_NC_013599	63.15
Stenotrophomonas maltophilia strain SM 866	6	3915010	3933783	18774	incomplete	PHAGE_Burkho_Bcep176_NC_007497	63.98
Stenotrophomonas maltophilia strain SM 866	2	1073607	1090421	16815	incomplete	PHAGE_Pseudo_Pq0_NC_029100	65.89
Strains	Region	Start	Stop	Length	Completeness	Most Common Phage	GC
Stenotrophomonas maltophilia SJTL3	1	999327	1017378	18052	intact	PHAGE_Escher_vB_EcoM_ECO1230_10_NC_027995	66.49
Stenotrophomonas maltophilia Strain B418	1	3834464	3861881	27418	intact	PHAGE_Stenot_S1_NC_011589	63.46
Stenotrophomonas maltophilia 1800	3	4269554	4294465	24912	incomplete	PHAGE_Stenot_Smp131_NC_023588	62.46
Stenotrophomonas maltophilia 1800	1	684887	717588	32702	intact	PHAGE_Pseudo_vB_PaeS_PM105_NC_028667	64.72
Stenotrophomonas maltophilia 1800	2	1068442	1088261	19820	intact	PHAGE_Escher_vB_EcoM_ECO1230_10_NC_027995	66.4
Stenotrophomonas maltophilia strain 503	1	1039871	1062444	22574	intact	PHAGE_Escher_vB_EcoM_ECOO78_NC_041926	66.36
Stenotrophomonas maltophilia strain GYH	2	1733223	1764501	31279	intact	PHAGE_Faecal_FP_Brigit_NC_047909	64.08
Stenotrophomonas maltophilia strain GYH	3	4286080	4321677	35598	intact	PHAGE_Burkho_KS9_NC_013055	65.07
Stenotrophomonas maltophilia strain GYH	1	2713	27259	24547	incomplete	PHAGE_Aggreg_S1249_NC_013597	65.88
Stenotrophomonas maltophilia strain OUC_Est10	2	2833774	2875513	41740	intact	PHAGE_Xantho_OP1_NC_007709	63.15
Stenotrophomonas maltophilia strain OUC_Est10	1	1046357	1065439	19083	intact	PHAGE_Escher_vB_EcoM_ECOO78_NC_041926	65.73
Stenotrophomonas maltophilia Strain W18	5	4162008	4210421	48414	intact	PHAGE_Xantho_CP1_NC_019933	63.97
Stenotrophomonas maltophilia Strain W18	4	3607285	3651679	44395	intact	PHAGE_Stenot_S1_NC_011589	64.07
Stenotrophomonas maltophilia Strain W18	1	318410	362295	43886	intact	PHAGE_Pseudo_vB_PaeS_PM105_NC_028667	65.04
Stenotrophomonas maltophilia Strain W18	3	1854711	1885511	30801	incomplete	PHAGE_Escher_500465_1_NC_049342	65.23
Stenotrophomonas maltophilia Strain W18	2	1094663	1114599	19937	intact	PHAGE_Escher_vB_EcoM_ECOO78_NC_041926	65.74
Stenotrophomonas maltophilia strain WGB211	4	2405808	2420504	14697	intact	PHAGE_Stenot_phiSMA7_NC_021569	60.1
Stenotrophomonas maltophilia strain WGB211	5	3918237	3969932	51696	intact	PHAGE_Pseudo_vB_PaeS_PM105_NC_028667	64.65
Stenotrophomonas maltophilia strain WGB211	1	940755	970490	29736	incomplete	PHAGE_Rhizob_RHEph01_NC_047738	65.13
Stenotrophomonas maltophilia strain WGB211	3	1048505	1086067	37563	intact	PHAGE_Escher_vB_EcoM_ECO1230_10_NC_027995	66.29

## Sheet: Table S3
Summary of Insertion Sequences
Strain	IS110	IS1182	IS21	IS3	IS5	IS481	new	IS4	IS256	IS30	IS6	IS630	ISL3	IS91	IS66
NP1	11	1	2	12	1	0	0	0	0	0	0	0	0	0	0
NP2	4	0	1	0	0	1	0	0	0	0	0	0	0	0	0
NP3	5	0	5	7	0	0	1	0	0	0	0	0	0	0	0
NP4	20	0	1	6	0	0	0	7	0	0	0	0	0	0	0
NP5	0	0	2	3	3	0	1	0	0	0	0	0	0	0	0
NP6	12	0	1	3	0	0	0	0	0	0	0	0	0	0	0
NP7	5	0	2	2	3	9	0	0	1	2	3	0	0	0	0
NP8	10	0	1	11	0	0	0	5	0	0	0	0	0	0	0
NP9	3	1	2	5	0	0	0	0	0	0	0	0	0	0	1
k279a	11	0	1	15	0	5	0	0	0	0	0	1	1	0	0
D457	3	0	6	9	4	0	0	0	0	0	0	0	0	0	0
MER1	9	0	1	6	0	0	0	0	0	0	0	0	0	0	0
CYZ	4	0	1	2	0	5	0	0	0	0	0	0	2	0	0
SM866	18	0	2	15	2	0	0	0	0	0	0	0	0	6	0
Col1	0	0	1	0	0	0	0	0	0	0	0	0	0	0	0
ISMMS2R	1	0	1	2	1	0	1	0	0	0	0	0	0	0	0
WND1	11	0	1	7	1	9	0	0	0	0	0	0	5	0	0
WJ66	2	0	1	2	1	2	0	0	0	0	2	0	0	0	0
JUN497	3	0	3	5	4	2	0	0	0	0	0	0	1	7	0
JUN350	0	0	1	1	0	0	0	0	0	0	0	0	0	0	0

## Sheet: Table S4
ARGs in Mobilomes
Mobilome	RGI Criteria	ARO term	SNP	Detection Criteria	AMR Gene Family	Drug Class	Resistance Mechanism	% Identity of Matching Region	%Length of Reference Sequence
wj66_IME1	Perfect	sul1		protein homolog model	sulfonamide resistant sul	sulfonamide antibiotic	antibiotic target replacement	100	100
wj66_IME1	Perfect	aadA2		protein homolog model	ANT(3',',)	aminoglycoside antibiotic	antibiotic inactivation	100	100
wj66_IME1	Perfect	tet(C)		protein homolog model	major facilitator superfamily (MFS) antibiotic efflux pump	tetracycline antibiotic	antibiotic efflux	100	100
1800_ICE9	Strict	adeF		protein homolog model	resistance-nodulation-cell division (RND) antibiotic efflux pump	fluoroquinolone antibiotic, tetracycline antibiotic	antibiotic efflux	61.08	99.91
503_ICE7	Perfect	tet(C)		protein homolog model	major facilitator superfamily (MFS) antibiotic efflux pump	tetracycline antibiotic	antibiotic efflux	100	100
503_ICE7	Perfect	ANT(2'')-Ia		protein homolog model	ANT(2',',)	aminoglycoside antibiotic	antibiotic inactivation	100	100
503_ICE7	Strict	APH(6)-Id		protein homolog model	APH(6)	aminoglycoside antibiotic	antibiotic inactivation	99.64	100
503_ICE7	Strict	APH(3'')-Ib		protein homolog model	APH(3',',)	aminoglycoside antibiotic	antibiotic inactivation	99.63	100
503_ICE7	Strict	qacL		protein homolog model	small multidrug resistance (SMR) antibiotic efflux pump	disinfecting agents and antiseptics	antibiotic efflux	92.73	100
503_ICE7	Strict	cmlA5		protein homolog model	major facilitator superfamily (MFS) antibiotic efflux pump	phenicol antibiotic	antibiotic efflux	97.85	100
503_ICE7	Strict	aadA3		protein homolog model	ANT(3',',)	aminoglycoside antibiotic	antibiotic inactivation	98.48	100
503_ICE7	Strict	sul1		protein homolog model	sulfonamide resistant sul	sulfonamide antibiotic	antibiotic target replacement	99.64	100
WGB211_ICE10	Strict	adeF		protein homolog model	resistance-nodulation-cell division (RND) antibiotic efflux pump	fluoroquinolone antibiotic, tetracycline antibiotic	antibiotic efflux	61.08	99.91

## Sheet: Table S5
Prediction of Intrinsic ARGs
Strains	RGI Criteria	ARO term	SNP	Detection Criteria	AMR Gene Family	Drug Class	Resistance Mechanism	% Identity of Matching Region	%Length of Reference Sequence
S. maltophilia K279a	Strict	adeF		protein homolog model	resistance-nodulation-cell division (RND) antibiotic efflux pump	fluoroquinolone antibiotic, tetracycline antibiotic	antibiotic efflux	60.06	99.72
S. maltophilia K279a	Strict	APH(9)-Ic		protein homolog model	APH(9)	aminoglycoside antibiotic	antibiotic inactivation	99.71	100
S. maltophilia K279a	Strict	qacJ		protein homolog model	small multidrug resistance (SMR) antibiotic efflux pump	disinfecting agents and antiseptics	antibiotic efflux	45.71	102.8
S. maltophilia K279a	Strict	AAC(6')-Iz		protein homolog model	AAC(6',)	aminoglycoside antibiotic	antibiotic inactivation	98.63	96.08
S. maltophilia K279a	Strict	smeS		protein homolog model	resistance-nodulation-cell division (RND) antibiotic efflux pump	aminoglycoside antibiotic, cephalosporin, penicillin beta-lactam	antibiotic efflux	99.79	100
S. maltophilia K279a	Strict	smeR		protein homolog model	resistance-nodulation-cell division (RND) antibiotic efflux pump	aminoglycoside antibiotic, cephalosporin, penicillin beta-lactam	antibiotic efflux	99.13	100
Stenotrophomonas maltophilia D457	Perfect	smeD		protein homolog model	resistance-nodulation-cell division (RND) antibiotic efflux pump	macrolide antibiotic, fluoroquinolone antibiotic, tetracycline antibiotic, phenicol antibiotic	antibiotic efflux	100	100
Stenotrophomonas maltophilia D457	Strict	adeF		protein homolog model	resistance-nodulation-cell division (RND) antibiotic efflux pump	fluoroquinolone antibiotic, tetracycline antibiotic	antibiotic efflux	60.15	99.72
Stenotrophomonas maltophilia D457	Strict	APH(9)-Ic		protein homolog model	APH(9)	aminoglycoside antibiotic	antibiotic inactivation	91.62	96.53
Stenotrophomonas maltophilia D457	Strict	qacJ		protein homolog model	small multidrug resistance (SMR) antibiotic efflux pump	disinfecting agents and antiseptics	antibiotic efflux	46.67	102.8
Stenotrophomonas maltophilia D457	Strict	smeR		protein homolog model	resistance-nodulation-cell division (RND) antibiotic efflux pump	aminoglycoside antibiotic, cephalosporin, penicillin beta-lactam	antibiotic efflux	96.07	100
Stenotrophomonas maltophilia MER1	Strict	adeF		protein homolog model	resistance-nodulation-cell division (RND) antibiotic efflux pump	fluoroquinolone antibiotic, tetracycline antibiotic	antibiotic efflux	60.44	99.72
Stenotrophomonas maltophilia MER1	Strict	qacG		protein homolog model	small multidrug resistance (SMR) antibiotic efflux pump	disinfecting agents and antiseptics	antibiotic efflux	50	102.8
Stenotrophomonas maltophilia strain CYZ	Strict	smeR		protein homolog model	resistance-nodulation-cell division (RND) antibiotic efflux pump	aminoglycoside antibiotic, cephalosporin, penicillin beta-lactam	antibiotic efflux	99.13	100
Stenotrophomonas maltophilia strain CYZ	Strict	smeS		protein homolog model	resistance-nodulation-cell division (RND) antibiotic efflux pump	aminoglycoside antibiotic, cephalosporin, penicillin beta-lactam	antibiotic efflux	99.57	100
Stenotrophomonas maltophilia strain CYZ	Strict	qacJ		protein homolog model	small multidrug resistance (SMR) antibiotic efflux pump	disinfecting agents and antiseptics	antibiotic efflux	44.76	102.8
Stenotrophomonas maltophilia strain CYZ	Strict	APH(9)-Ic		protein homolog model	APH(9)	aminoglycoside antibiotic	antibiotic inactivation	99.69	93.35
Stenotrophomonas maltophilia strain CYZ	Strict	adeF		protein homolog model	resistance-nodulation-cell division (RND) antibiotic efflux pump	fluoroquinolone antibiotic, tetracycline antibiotic	antibiotic efflux	60.06	99.72
Stenotrophomonas maltophilia strain SM 866	Perfect	sul2		protein homolog model	sulfonamide resistant sul	sulfonamide antibiotic	antibiotic target replacement	100	100
Stenotrophomonas maltophilia strain SM 866	Perfect	PME-1		protein homolog model	PME beta-lactamase	carbapenem	antibiotic inactivation	100	100
Stenotrophomonas maltophilia strain SM 866	Perfect	sul1		protein homolog model	sulfonamide resistant sul	sulfonamide antibiotic	antibiotic target replacement	100	100
Stenotrophomonas maltophilia strain SM 866	Strict	adeF		protein homolog model	resistance-nodulation-cell division (RND) antibiotic efflux pump	fluoroquinolone antibiotic, tetracycline antibiotic	antibiotic efflux	60.51	99.91
Stenotrophomonas maltophilia strain SM 866	Strict	qacJ		protein homolog model	small multidrug resistance (SMR) antibiotic efflux pump	disinfecting agents and antiseptics	antibiotic efflux	46.67	102.8
Stenotrophomonas maltophilia strain SM 866	Strict	APH(9)-Ic		protein homolog model	APH(9)	aminoglycoside antibiotic	antibiotic inactivation	97.91	96.82
Stenotrophomonas maltophilia strain SM 866	Strict	floR		protein homolog model	major facilitator superfamily (MFS) antibiotic efflux pump	phenicol antibiotic	antibiotic efflux	99.75	100
Stenotrophomonas maltophilia strain SM 866	Strict	APH(3'')-Ib		protein homolog model	APH(3',',)	aminoglycoside antibiotic	antibiotic inactivation	99.63	100
Stenotrophomonas maltophilia strain SM 866	Strict	APH(6)-Id		protein homolog model	APH(6)	aminoglycoside antibiotic	antibiotic inactivation	99.64	100
Stenotrophomonas maltophilia strain SM 866	Strict	adeF		protein homolog model	resistance-nodulation-cell division (RND) antibiotic efflux pump	fluoroquinolone antibiotic, tetracycline antibiotic	antibiotic efflux	60.15	99.72
Stenotrophomonas maltophilia strain Col1	Strict	adeF		protein homolog model	resistance-nodulation-cell division (RND) antibiotic efflux pump	fluoroquinolone antibiotic, tetracycline antibiotic	antibiotic efflux	60.06	99.72
Stenotrophomonas maltophilia strain Col1	Strict	APH(9)-Ic		protein homolog model	APH(9)	aminoglycoside antibiotic	antibiotic inactivation	97.9	96.53
Stenotrophomonas maltophilia strain Col1	Strict	qacG		protein homolog model	small multidrug resistance (SMR) antibiotic efflux pump	disinfecting agents and antiseptics	antibiotic efflux	47.12	102.8
Stenotrophomonas maltophilia strain Col1	Strict	smeR		protein homolog model	resistance-nodulation-cell division (RND) antibiotic efflux pump	aminoglycoside antibiotic, cephalosporin, penicillin beta-lactam	antibiotic efflux	99.56	100
Stenotrophomonas maltophilia strain ISMMS2R	Strict	adeF		protein homolog model	resistance-nodulation-cell division (RND) antibiotic efflux pump	fluoroquinolone antibiotic, tetracycline antibiotic	antibiotic efflux	59.96	99.72
Stenotrophomonas maltophilia strain ISMMS2R	Strict	APH(9)-Ic		protein homolog model	APH(9)	aminoglycoside antibiotic	antibiotic inactivation	97.91	96.82
Stenotrophomonas maltophilia strain ISMMS2R	Strict	qacG		protein homolog model	small multidrug resistance (SMR) antibiotic efflux pump	disinfecting agents and antiseptics	antibiotic efflux	48.08	102.8
Stenotrophomonas maltophilia strain ISMMS2R	Strict	smeR		protein homolog model	resistance-nodulation-cell division (RND) antibiotic efflux pump	aminoglycoside antibiotic, cephalosporin, penicillin beta-lactam	antibiotic efflux	99.56	100
Stenotrophomonas maltophilia strain SCAID WND1-2022 (370)	Strict	adeF		protein homolog model	resistance-nodulation-cell division (RND) antibiotic efflux pump	fluoroquinolone antibiotic, tetracycline antibiotic	antibiotic efflux	60.06	99.72
Stenotrophomonas maltophilia strain SCAID WND1-2022 (370)	Strict	APH(9)-Ic		protein homolog model	APH(9)	aminoglycoside antibiotic	antibiotic inactivation	99.42	100
Stenotrophomonas maltophilia strain SCAID WND1-2022 (370)	Strict	qacJ		protein homolog model	small multidrug resistance (SMR) antibiotic efflux pump	disinfecting agents and antiseptics	antibiotic efflux	45.71	102.8
Stenotrophomonas maltophilia strain SCAID WND1-2022 (370)	Strict	smeS		protein homolog model	resistance-nodulation-cell division (RND) antibiotic efflux pump	aminoglycoside antibiotic, cephalosporin, penicillin beta-lactam	antibiotic efflux	99.57	100
Stenotrophomonas maltophilia strain SCAID WND1-2022 (370)	Strict	smeR		protein homolog model	resistance-nodulation-cell division (RND) antibiotic efflux pump	aminoglycoside antibiotic, cephalosporin, penicillin beta-lactam	antibiotic efflux	99.13	100
S. maltophilia strain named WJ66	Strict	AAC(6')-Iz		protein homolog model	AAC(6',)	aminoglycoside antibiotic	antibiotic inactivation	98.63	96.08
S. maltophilia strain named WJ66	Strict	APH(9)-Ic		protein homolog model	APH(9)	aminoglycoside antibiotic	antibiotic inactivation	99.42	100
S. maltophilia strain named WJ66	Strict	adeF		protein homolog model	resistance-nodulation-cell division (RND) antibiotic efflux pump	fluoroquinolone antibiotic, tetracycline antibiotic	antibiotic efflux	60.06	99.72
S. maltophilia strain named WJ66	Strict	smeS		protein homolog model	resistance-nodulation-cell division (RND) antibiotic efflux pump	aminoglycoside antibiotic, cephalosporin, penicillin beta-lactam	antibiotic efflux	99.57	100
S. maltophilia strain named WJ66	Strict	smeR		protein homolog model	resistance-nodulation-cell division (RND) antibiotic efflux pump	aminoglycoside antibiotic, cephalosporin, penicillin beta-lactam	antibiotic efflux	99.13	100
S. maltophilia strain named WJ66	Strict	qacJ		protein homolog model	small multidrug resistance (SMR) antibiotic efflux pump	disinfecting agents and antiseptics	antibiotic efflux	45.71	102.8
S. maltophilia JUNP497	Perfect	smeS		protein homolog model	resistance-nodulation-cell division (RND) antibiotic efflux pump	aminoglycoside antibiotic, cephalosporin, penicillin beta-lactam	antibiotic efflux	100	100
S. maltophilia JUNP497	Perfect	sul1		protein homolog model	sulfonamide resistant sul	sulfonamide antibiotic	antibiotic target replacement	100	100
S. maltophilia JUNP497	Perfect	msrE		protein homolog model	msr-type ABC-F protein	macrolide antibiotic, streptogramin antibiotic	antibiotic target protection	100	100
S. maltophilia JUNP497	Perfect	KBL-1		protein homolog model	KBL beta-lactamase	penicillin beta-lactam	antibiotic inactivation	100	100
S. maltophilia JUNP497	Perfect	PME-1		protein homolog model	PME beta-lactamase	carbapenem	antibiotic inactivation	100	100
S. maltophilia JUNP497	Perfect	sul1		protein homolog model	sulfonamide resistant sul	sulfonamide antibiotic	antibiotic target replacement	100	100
S. maltophilia JUNP497	Perfect	KBL-1		protein homolog model	KBL beta-lactamase	penicillin beta-lactam	antibiotic inactivation	100	100
S. maltophilia JUNP497	Perfect	msrE		protein homolog model	msr-type ABC-F protein	macrolide antibiotic, streptogramin antibiotic	antibiotic target protection	100	100
S. maltophilia JUNP497	Perfect	PME-1		protein homolog model	PME beta-lactamase	carbapenem	antibiotic inactivation	100	100
S. maltophilia JUNP497	Strict	qacJ		protein homolog model	small multidrug resistance (SMR) antibiotic efflux pump	disinfecting agents and antiseptics	antibiotic efflux	45.71	102.8
S. maltophilia JUNP497	Strict	AAC(6')-Iz		protein homolog model	AAC(6',)	aminoglycoside antibiotic	antibiotic inactivation	98.69	100
S. maltophilia JUNP497	Strict	smeR		protein homolog model	resistance-nodulation-cell division (RND) antibiotic efflux pump	aminoglycoside antibiotic, cephalosporin, penicillin beta-lactam	antibiotic efflux	99.13	100
S. maltophilia JUNP497	Strict	APH(9)-Ic		protein homolog model	APH(9)	aminoglycoside antibiotic	antibiotic inactivation	99.71	100
S. maltophilia JUNP497	Strict	adeF		protein homolog model	resistance-nodulation-cell division (RND) antibiotic efflux pump	fluoroquinolone antibiotic, tetracycline antibiotic	antibiotic efflux	60.06	99.72
S. maltophilia JUNP497	Strict	APH(3')-VIa		protein homolog model	APH(3',)	aminoglycoside antibiotic	antibiotic inactivation	98.46	100
S. maltophilia JUNP497	Strict	AAC(3)-IId		protein homolog model	AAC(3)	aminoglycoside antibiotic	antibiotic inactivation	97.9	100
S. maltophilia JUNP497	Strict	adeF		protein homolog model	resistance-nodulation-cell division (RND) antibiotic efflux pump	fluoroquinolone antibiotic, tetracycline antibiotic	antibiotic efflux	60.06	99.72
S. maltophilia JUNP497	Strict	AAC(6')-Iz		protein homolog model	AAC(6',)	aminoglycoside antibiotic	antibiotic inactivation	98.69	100
S. maltophilia JUNP497	Strict	APH(3')-VIa		protein homolog model	APH(3',)	aminoglycoside antibiotic	antibiotic inactivation	98.46	100
S. maltophilia JUNP497	Strict	qacJ		protein homolog model	small multidrug resistance (SMR) antibiotic efflux pump	disinfecting agents and antiseptics	antibiotic efflux	45.71	102.8
S. maltophilia JUNP497	Strict	AAC(3)-IId		protein homolog model	AAC(3)	aminoglycoside antibiotic	antibiotic inactivation	97.9	100
S. maltophilia JUNP350	Perfect	AAC(6')-Iap		protein homolog model	AAC(6',)	aminoglycoside antibiotic	antibiotic inactivation	100	100
S. maltophilia JUNP350	Perfect	AAC(6')-Iap		protein homolog model	AAC(6',)	aminoglycoside antibiotic	antibiotic inactivation	100	100
S. maltophilia JUNP350	Strict	adeF		protein homolog model	resistance-nodulation-cell division (RND) antibiotic efflux pump	fluoroquinolone antibiotic, tetracycline antibiotic	antibiotic efflux	60.06	99.72
S. maltophilia JUNP350	Strict	adeF		protein homolog model	resistance-nodulation-cell division (RND) antibiotic efflux pump	fluoroquinolone antibiotic, tetracycline antibiotic	antibiotic efflux	59.96	99.72
S. maltophilia JUNP350	Strict	adeF		protein homolog model	resistance-nodulation-cell division (RND) antibiotic efflux pump	fluoroquinolone antibiotic, tetracycline antibiotic	antibiotic efflux	59.87	99.72
S. maltophilia JUNP350	Strict	adeF		protein homolog model	resistance-nodulation-cell division (RND) antibiotic efflux pump	fluoroquinolone antibiotic, tetracycline antibiotic	antibiotic efflux	60.06	99.72
S. maltophilia JUNP350	Strict	adeF		protein homolog model	resistance-nodulation-cell division (RND) antibiotic efflux pump	fluoroquinolone antibiotic, tetracycline antibiotic	antibiotic efflux	59.96	99.72
S. maltophilia JUNP350	Strict	adeF		protein homolog model	resistance-nodulation-cell division (RND) antibiotic efflux pump	fluoroquinolone antibiotic, tetracycline antibiotic	antibiotic efflux	59.96	99.72
S. maltophilia JUNP350	Strict	adeF		protein homolog model	resistance-nodulation-cell division (RND) antibiotic efflux pump	fluoroquinolone antibiotic, tetracycline antibiotic	antibiotic efflux	59.87	99.72
Stenotrophomonas maltophilia 1800	Strict	adeF		protein homolog model	resistance-nodulation-cell division (RND) antibiotic efflux pump	fluoroquinolone antibiotic, tetracycline antibiotic	antibiotic efflux	59.96	99.72
Stenotrophomonas maltophilia 1800	Strict	APH(9)-Ic		protein homolog model	APH(9)	aminoglycoside antibiotic	antibiotic inactivation	97.6	96.53
Stenotrophomonas maltophilia 1800	Strict	qacJ		protein homolog model	small multidrug resistance (SMR) antibiotic efflux pump	disinfecting agents and antiseptics	antibiotic efflux	45.71	102.8
Stenotrophomonas maltophilia Strain W18	Strict	APH(9)-Ic		protein homolog model	APH(9)	aminoglycoside antibiotic	antibiotic inactivation	97.01	96.82
Stenotrophomonas maltophilia Strain W18	Strict	qacJ		protein homolog model	small multidrug resistance (SMR) antibiotic efflux pump	disinfecting agents and antiseptics	antibiotic efflux	44.34	102.8
Stenotrophomonas maltophilia Strain W18	Strict	smeR		protein homolog model	resistance-nodulation-cell division (RND) antibiotic efflux pump	aminoglycoside antibiotic, cephalosporin, penicillin beta-lactam	antibiotic efflux	98.25	100
Stenotrophomonas maltophilia SJTL3	Strict	adeF		protein homolog model	resistance-nodulation-cell division (RND) antibiotic efflux pump	fluoroquinolone antibiotic, tetracycline antibiotic	antibiotic efflux	60.25	99.72
Stenotrophomonas maltophilia SJTL3	Strict	APH(9)-Ic		protein homolog model	APH(9)	aminoglycoside antibiotic	antibiotic inactivation	94.91	96.53
Stenotrophomonas maltophilia SJTL3	Strict	qacJ		protein homolog model	small multidrug resistance (SMR) antibiotic efflux pump	disinfecting agents and antiseptics	antibiotic efflux	46.67	102.8
Stenotrophomonas maltophilia SJTL3	Strict	AAC(6')-Iz		protein homolog model	AAC(6',)	aminoglycoside antibiotic	antibiotic inactivation	90.67	101.31
Stenotrophomonas maltophilia SJTL3	Strict	smeR		protein homolog model	resistance-nodulation-cell division (RND) antibiotic efflux pump	aminoglycoside antibiotic, cephalosporin, penicillin beta-lactam	antibiotic efflux	98.25	100
Stenotrophomonas maltophilia strain WGB211	Strict	adeF		protein homolog model	resistance-nodulation-cell division (RND) antibiotic efflux pump	fluoroquinolone antibiotic, tetracycline antibiotic	antibiotic efflux	59.96	99.72
Stenotrophomonas maltophilia strain WGB211	Strict	APH(9)-Ic		protein homolog model	APH(9)	aminoglycoside antibiotic	antibiotic inactivation	97.31	96.53
Stenotrophomonas maltophilia strain WGB211	Strict	qacJ		protein homolog model	small multidrug resistance (SMR) antibiotic efflux pump	disinfecting agents and antiseptics	antibiotic efflux	43.81	102.8
Stenotrophomonas maltophilia strain GYH	Strict	qacJ		protein homolog model	small multidrug resistance (SMR) antibiotic efflux pump	disinfecting agents and antiseptics	antibiotic efflux	47.62	102.8
Stenotrophomonas maltophilia strain GYH	Strict	adeF		protein homolog model	resistance-nodulation-cell division (RND) antibiotic efflux pump	fluoroquinolone antibiotic, tetracycline antibiotic	antibiotic efflux	60.06	99.72
Stenotrophomonas maltophilia strain GYH	Strict	smeR		protein homolog model	resistance-nodulation-cell division (RND) antibiotic efflux pump	aminoglycoside antibiotic, cephalosporin, penicillin beta-lactam	antibiotic efflux	93.45	100
Stenotrophomonas maltophilia strain KMM 349	Strict	adeF		protein homolog model	resistance-nodulation-cell division (RND) antibiotic efflux pump	fluoroquinolone antibiotic, tetracycline antibiotic	antibiotic efflux	60.34	99.72
Stenotrophomonas maltophilia strain KMM 349	Strict	APH(9)-Ic		protein homolog model	APH(9)	aminoglycoside antibiotic	antibiotic inactivation	92.54	96.82
Stenotrophomonas maltophilia strain KMM 349	Strict	qacJ		protein homolog model	small multidrug resistance (SMR) antibiotic efflux pump	disinfecting agents and antiseptics	antibiotic efflux	45.71	102.8
Stenotrophomonas maltophilia strain KMM 349	Strict	smeR		protein homolog model	resistance-nodulation-cell division (RND) antibiotic efflux pump	aminoglycoside antibiotic, cephalosporin, penicillin beta-lactam	antibiotic efflux	95.63	100
Stenotrophomonas maltophilia strain 503	Strict	adeF		protein homolog model	resistance-nodulation-cell division (RND) antibiotic efflux pump	fluoroquinolone antibiotic, tetracycline antibiotic	antibiotic efflux	60.06	99.72
Stenotrophomonas maltophilia strain 503	Strict	APH(9)-Ic		protein homolog model	APH(9)	aminoglycoside antibiotic	antibiotic inactivation	98.84	100
Stenotrophomonas maltophilia strain 503	Strict	qacJ		protein homolog model	small multidrug resistance (SMR) antibiotic efflux pump	disinfecting agents and antiseptics	antibiotic efflux	45.71	102.8
Stenotrophomonas maltophilia strain 503	Strict	smeS		protein homolog model	resistance-nodulation-cell division (RND) antibiotic efflux pump	aminoglycoside antibiotic, cephalosporin, penicillin beta-lactam	antibiotic efflux	99.79	103.64
Stenotrophomonas maltophilia strain 503	Strict	smeR		protein homolog model	resistance-nodulation-cell division (RND) antibiotic efflux pump	aminoglycoside antibiotic, cephalosporin, penicillin beta-lactam	antibiotic efflux	99.13	100
Stenotrophomonas maltophilia strain OUC_Est10	Strict	adeF		protein homolog model	resistance-nodulation-cell division (RND) antibiotic efflux pump	fluoroquinolone antibiotic, tetracycline antibiotic	antibiotic efflux	60.06	99.72
Stenotrophomonas maltophilia strain OUC_Est10	Strict	APH(9)-Ic		protein homolog model	APH(9)	aminoglycoside antibiotic	antibiotic inactivation	97.01	96.82
Stenotrophomonas maltophilia strain OUC_Est10	Strict	qacJ		protein homolog model	small multidrug resistance (SMR) antibiotic efflux pump	disinfecting agents and antiseptics	antibiotic efflux	45.71	102.8
Stenotrophomonas maltophilia Strain B418	Strict	APH(9)-Ic		protein homolog model	APH(9)	aminoglycoside antibiotic	antibiotic inactivation	97.91	96.82
Stenotrophomonas maltophilia Strain B418	Strict	adeF		protein homolog model	resistance-nodulation-cell division (RND) antibiotic efflux pump	fluoroquinolone antibiotic, tetracycline antibiotic	antibiotic efflux	59.87	99.72
Stenotrophomonas maltophilia Strain B418	Strict	qacG		protein homolog model	small multidrug resistance (SMR) antibiotic efflux pump	disinfecting agents and antiseptics	antibiotic efflux	48.08	102.8
Stenotrophomonas maltophilia Strain B418	Strict	smeR		protein homolog model	resistance-nodulation-cell division (RND) antibiotic efflux pump	aminoglycoside antibiotic, cephalosporin, penicillin beta-lactam	antibiotic efflux	99.13	100

## Sheet: Table S6
Prediction of Intrinsic Defence System
	filtered_k279a_proteins	EBODMBGA_00478	RM_Type_IV__FAM_1	393	defense-finder-models/RM/RM/RM_Type_IV	filtered_k279a_proteins_RM_Type_IV_6	1	1	0.333	2	1	RM_Type_IV__FAM_1	mandatory	879	1.6e-80	269.8	0.481	0.328	551	838			RM	RM_Type_IV	Defense
	filtered_k279a_proteins	EBODMBGA_00479	RM_Type_IV__FAM_2	394	defense-finder-models/RM/RM/RM_Type_IV	filtered_k279a_proteins_RM_Type_IV_6	1	1	0.333	2	1	RM_Type_IV__FAM_2	mandatory	448	1.7e-52	176.4	0.787	0.589	123	386			RM	RM_Type_IV	Defense
	filtered_k279a_proteins	EBODMBGA_01860	RosmerTA__RmrT_2677172838	1626	defense-finder-models/DefenseFinder/RosmerTA/RosmerTA	filtered_k279a_proteins_RosmerTA_2	1	1	1	2	1	RosmerTA__RmrT_2585209417	mandatory	244	4.2e-10	37.3	0.85	0.754	48	231			RosmerTA	RosmerTA	Defense
	filtered_k279a_proteins	EBODMBGA_01861	RosmerTA__RmrA_2634882613	1627	defense-finder-models/DefenseFinder/RosmerTA/RosmerTA	filtered_k279a_proteins_RosmerTA_2	1	1	1	2	1	RosmerTA__RmrA_2585209417	mandatory	271	1.6e-64	216	0.632	0.911	3	249			RosmerTA	RosmerTA	Defense
	filtered_k279a_proteins	EBODMBGA_02381	Gabija__GajA	2144	defense-finder-models/DefenseFinder/Gabija/Gabija	filtered_k279a_proteins_Gabija_1	1	1	1	2	1	Gabija__GajA	mandatory	526	7.8e-38	128.5	0.813	0.937	1	493			Gabija	Gabija	Defense
	filtered_k279a_proteins	EBODMBGA_02382	Gabija__GajB_3	2145	defense-finder-models/DefenseFinder/Gabija/Gabija	filtered_k279a_proteins_Gabija_1	1	1	1	2	1	Gabija__GajB_1	mandatory	365	3.6e-114	379.6	0.969	0.934	7	347			Gabija	Gabija	Defense
	filtered_k279a_proteins	EBODMBGA_02707	Zorya_III__ZorG3	2470	defense-finder-models/DefenseFinder/Zorya/Zorya_TypeIII	filtered_k279a_proteins_Zorya_TypeIII_5	1	1	0.75	3	1	Zorya_III__ZorG3	mandatory	217	1.3e-69	232.6	0.892	0.995	1	216			Zorya	Zorya_TypeIII	Defense
	filtered_k279a_proteins	EBODMBGA_02709	Zorya__ZorB	2472	defense-finder-models/DefenseFinder/Zorya/Zorya_TypeIII	filtered_k279a_proteins_Zorya_TypeIII_5	1	1	0.75	3	1	Zorya__ZorB	mandatory	212	1.1e-13	49	0.796	0.901	11	201			Zorya	Zorya_TypeIII	Defense
	filtered_k279a_proteins	EBODMBGA_02710	Zorya_III__ZorF3	2473	defense-finder-models/DefenseFinder/Zorya/Zorya_TypeIII	filtered_k279a_proteins_Zorya_TypeIII_5	1	1	0.75	3	1	Zorya_III__ZorF3	mandatory	122	1.6e-37	127.6	0.474	0.91	10	120			Zorya	Zorya_TypeIII	Defense
	filtered_k279a_proteins	EBODMBGA_04465	Wadjet__JetC_I	4176	defense-finder-models/DefenseFinder/Wadjet/Wadjet_I	filtered_k279a_proteins_Wadjet_I_4	1	1	0.75	3	1	Wadjet__JetC_I	mandatory	1126	0	1152.9	0.994	0.972	19	1113		filtered_k279a_proteins_Wadjet_3	Wadjet	Wadjet_I	Defense
	filtered_k279a_proteins	EBODMBGA_04466	Wadjet__JetB_I	4177	defense-finder-models/DefenseFinder/Wadjet/Wadjet_I	filtered_k279a_proteins_Wadjet_I_4	1	1	0.75	3	1	Wadjet__JetB_I	mandatory	233	3.6e-61	204.4	0.806	0.828	39	231		filtered_k279a_proteins_Wadjet_3	Wadjet	Wadjet_I	Defense
	filtered_k279a_proteins	EBODMBGA_04467	Wadjet__JetA_I	4178	defense-finder-models/DefenseFinder/Wadjet/Wadjet_I	filtered_k279a_proteins_Wadjet_I_4	1	1	0.75	3	1	Wadjet__JetA_I	mandatory	489	2.6e-147	489.7	0.992	0.988	5	487		filtered_k279a_proteins_Wadjet_3	Wadjet	Wadjet_I	Defense
	filter_d457_proteins	HDBNIDFC_00914	PD-T7-2__PD-T7-2_B	861	defense-finder-models/DefenseFinder/PD-T7-2/PD-T7-2	filter_d457_proteins_PD-T7-2_1	1	1	1	2	1	PD-T7-2__PD-T7-2_B	mandatory	581	5.4e-136	452.1	0.949	0.967	19	580			PD-T7-2	PD-T7-2	Defense
	filter_d457_proteins	HDBNIDFC_00915	PD-T7-2__PD-T7-2_A	862	defense-finder-models/DefenseFinder/PD-T7-2/PD-T7-2	filter_d457_proteins_PD-T7-2_1	1	1	1	2	1	PD-T7-2__PD-T7-2_A	mandatory	418	3.9e-62	208.1	0.815	0.739	49	357			PD-T7-2	PD-T7-2	Defense
	filter_d457_proteins	HDBNIDFC_01948	RM__Type_I_REases_FAM_2.einsi_trimmed	1759	defense-finder-models/RM/RM/RM_Type_I	filter_d457_proteins_RM_Type_I_6	1	1	1	3	1	RM__Type_I_REases_FAM_0.einsi_trimmed	mandatory	932	3.6e-146	486.6	0.959	0.982	4	918		filter_d457_proteins_PrrC_5	RM	RM_Type_I	Defense
	filter_d457_proteins	HDBNIDFC_01949	RM__Type_I_MTases_FAM_1	1760	defense-finder-models/RM/RM/RM_Type_I	filter_d457_proteins_RM_Type_I_6	1	1	1	3	1	RM__Type_I_MTases_FAM_0	mandatory	560	8.9e-179	592.9	0.994	0.991	5	559		filter_d457_proteins_PrrC_5	RM	RM_Type_I	Defense
	filter_d457_proteins	HDBNIDFC_01950	RM__Type_I_S_03	1761	defense-finder-models/RM/RM/RM_Type_I	filter_d457_proteins_RM_Type_I_6	1	1	1	3	1	RM__Type_I_S_01	mandatory	540	1.1e-95	319.6	0.973	0.957	2	518		filter_d457_proteins_PrrC_5	RM	RM_Type_I	Defense
	filter_d457_proteins	HDBNIDFC_02561	Zorya_III__ZorG3	2357	defense-finder-models/DefenseFinder/Zorya/Zorya_TypeIII	filter_d457_proteins_Zorya_TypeIII_4	1	1	1	4	1	Zorya_III__ZorG3	mandatory	217	6.7e-69	230.3	0.888	0.991	2	216			Zorya	Zorya_TypeIII	Defense
	filter_d457_proteins	HDBNIDFC_02562	Zorya__ZorA	2358	defense-finder-models/DefenseFinder/Zorya/Zorya_TypeIII	filter_d457_proteins_Zorya_TypeIII_4	1	1	1	4	1	Zorya__ZorA2	mandatory	754	1.2e-08	32.1	0.469	0.428	109	431			Zorya	Zorya_TypeIII	Defense
	filter_d457_proteins	HDBNIDFC_02563	Zorya__ZorB	2359	defense-finder-models/DefenseFinder/Zorya/Zorya_TypeIII	filter_d457_proteins_Zorya_TypeIII_4	1	1	1	4	1	Zorya__ZorB	mandatory	212	1.8e-13	48.3	0.796	0.901	11	201			Zorya	Zorya_TypeIII	Defense
	filter_d457_proteins	HDBNIDFC_02564	Zorya_III__ZorF3	2360	defense-finder-models/DefenseFinder/Zorya/Zorya_TypeIII	filter_d457_proteins_Zorya_TypeIII_4	1	1	1	4	1	Zorya_III__ZorF3	mandatory	127	5e-38	129.2	0.51	0.937	5	123			Zorya	Zorya_TypeIII	Defense
	filter_d457_proteins	HDBNIDFC_04366	Wadjet__JetC_I	4067	defense-finder-models/DefenseFinder/Wadjet/Wadjet_I	filter_d457_proteins_Wadjet_I_3	1	1	0.75	3	1	Wadjet__JetC_I	mandatory	1126	0	1152	0.994	0.972	19	1113		filter_d457_proteins_Wadjet_2	Wadjet	Wadjet_I	Defense
	filter_d457_proteins	HDBNIDFC_04367	Wadjet__JetB_I	4068	defense-finder-models/DefenseFinder/Wadjet/Wadjet_I	filter_d457_proteins_Wadjet_I_3	1	1	0.75	3	1	Wadjet__JetB_I	mandatory	233	2.5e-61	204.9	0.806	0.828	39	231		filter_d457_proteins_Wadjet_2	Wadjet	Wadjet_I	Defense
	filter_d457_proteins	HDBNIDFC_04368	Wadjet__JetA_I	4069	defense-finder-models/DefenseFinder/Wadjet/Wadjet_I	filter_d457_proteins_Wadjet_I_3	1	1	0.75	3	1	Wadjet__JetA_I	mandatory	489	2e-150	499.9	0.992	0.988	5	487		filter_d457_proteins_Wadjet_2	Wadjet	Wadjet_I	Defense
Stenotrophomonas maltophilia MER1	filter_mer1_proteins	JCMFFCEM_00397	DS-8__DS-8	385	defense-finder-models/DefenseFinder/DS-8/DS-8	filter_mer1_proteins_DS-8_1	1	1	1	1	1	DS-8__DS-8	mandatory	1022	2.2e-220	731.8	0.991	0.988	13	1022			DS-8	DS-8	Defense
	filter_mer1_proteins	JCMFFCEM_02328	Zorya_III__ZorG3	2213	defense-finder-models/DefenseFinder/Zorya/Zorya_TypeIII	filter_mer1_proteins_Zorya_TypeIII_4	1	1	1	4	1	Zorya_III__ZorG3	mandatory	217	7.1e-68	226.9	0.888	0.991	2	216			Zorya	Zorya_TypeIII	Defense
	filter_mer1_proteins	JCMFFCEM_02329	Zorya__ZorA	2214	defense-finder-models/DefenseFinder/Zorya/Zorya_TypeIII	filter_mer1_proteins_Zorya_TypeIII_4	1	1	1	4	1	Zorya__ZorA2	mandatory	754	1.3e-08	31.9	0.489	0.451	109	448			Zorya	Zorya_TypeIII	Defense
	filter_mer1_proteins	JCMFFCEM_02330	Zorya__ZorB	2215	defense-finder-models/DefenseFinder/Zorya/Zorya_TypeIII	filter_mer1_proteins_Zorya_TypeIII_4	1	1	1	4	1	Zorya__ZorB	mandatory	219	1.3e-13	48.7	0.796	0.872	11	201			Zorya	Zorya_TypeIII	Defense
	filter_mer1_proteins	JCMFFCEM_02331	Zorya_III__ZorF3	2216	defense-finder-models/DefenseFinder/Zorya/Zorya_TypeIII	filter_mer1_proteins_Zorya_TypeIII_4	1	1	1	4	1	Zorya_III__ZorF3	mandatory	125	2.6e-39	133.4	0.506	0.944	5	122			Zorya	Zorya_TypeIII	Defense
	filter_mer1_proteins	JCMFFCEM_04099	Wadjet__JetC_I	3932	defense-finder-models/DefenseFinder/Wadjet/Wadjet_I	filter_mer1_proteins_Wadjet_I_3	1	1	0.75	3	1	Wadjet__JetC_I	mandatory	1126	0	1149.1	0.994	0.972	19	1113		filter_mer1_proteins_Wadjet_2	Wadjet	Wadjet_I	Defense
	filter_mer1_proteins	JCMFFCEM_04100	Wadjet__JetB_I	3933	defense-finder-models/DefenseFinder/Wadjet/Wadjet_I	filter_mer1_proteins_Wadjet_I_3	1	1	0.75	3	1	Wadjet__JetB_I	mandatory	233	3.5e-60	201.1	0.806	0.828	39	231		filter_mer1_proteins_Wadjet_2	Wadjet	Wadjet_I	Defense
	filter_mer1_proteins	JCMFFCEM_04101	Wadjet__JetA_I	3934	defense-finder-models/DefenseFinder/Wadjet/Wadjet_I	filter_mer1_proteins_Wadjet_I_3	1	1	0.75	3	1	Wadjet__JetA_I	mandatory	489	1.3e-147	490.6	0.992	0.988	5	487		filter_mer1_proteins_Wadjet_2	Wadjet	Wadjet_I	Defense
Stenotrophomonas maltophilia strain CYZ	filter_cyz_proteins	BAHGGBIK_01730	Zorya_III__ZorF3	1646	defense-finder-models/DefenseFinder/Zorya/Zorya_TypeIII	filter_cyz_proteins_Zorya_TypeIII_5	1	1	0.75	3	1	Zorya_III__ZorF3	mandatory	122	6.1e-38	128.9	0.49	0.943	6	120			Zorya	Zorya_TypeIII	Defense
	filter_cyz_proteins	BAHGGBIK_01731	Zorya__ZorB	1647	defense-finder-models/DefenseFinder/Zorya/Zorya_TypeIII	filter_cyz_proteins_Zorya_TypeIII_5	1	1	0.75	3	1	Zorya__ZorB	mandatory	212	8.6e-14	49.3	0.796	0.901	11	201			Zorya	Zorya_TypeIII	Defense
	filter_cyz_proteins	BAHGGBIK_01733	Zorya_III__ZorG3	1649	defense-finder-models/DefenseFinder/Zorya/Zorya_TypeIII	filter_cyz_proteins_Zorya_TypeIII_5	1	1	0.75	3	1	Zorya_III__ZorG3	mandatory	217	3.7e-69	231.1	0.888	0.991	2	216			Zorya	Zorya_TypeIII	Defense
	filter_cyz_proteins	BAHGGBIK_02331	Lamassu-Fam__LmuB_SMC_Cap4_nuclease_II	2246	defense-finder-models/DefenseFinder/Lamassu-Fam/Lamassu-Cap4_nuclease	filter_cyz_proteins_Lamassu-Cap4_nuclease_1	1	1	0.667	2	1	Lamassu-Fam__LmuB_SMC_Cap4_nuclease_II	mandatory	489	2.7e-52	176.5	0.773	0.971	13	487			Lamassu-Fam	Lamassu-Cap4_nuclease	Defense
	filter_cyz_proteins	BAHGGBIK_02332	Lamassu-Fam__LmuA_effector_Cap4_nuclease_II	2247	defense-finder-models/DefenseFinder/Lamassu-Fam/Lamassu-Cap4_nuclease	filter_cyz_proteins_Lamassu-Cap4_nuclease_1	1	1	0.667	2	1	Lamassu-Fam__LmuA_effector_Cap4_nuclease_II	mandatory	404	7.8e-50	168.9	0.973	0.968	9	399			Lamassu-Fam	Lamassu-Cap4_nuclease	Defense
	filter_cyz_proteins	BAHGGBIK_03052	Rst_TIR-NLR__TIR	2948	defense-finder-models/DefenseFinder/Rst_TIR-NLR/Rst_TIR-NLR	filter_cyz_proteins_Rst_TIR-NLR_2	1	1	1	1	1	Rst_TIR-NLR__TIR	mandatory	824	1.9e-213	709.3	0.995	0.994	1	819			Rst_TIR-NLR	Rst_TIR-NLR	Defense
	filter_cyz_proteins	BAHGGBIK_03727	RM_Type_II__Type_II_MTases_FAM_2	3577	defense-finder-models/RM/RM/RM_Type_II	filter_cyz_proteins_RM_Type_II_6	1	1	1	2	1	RM_Type_II__Type_II_MTases_FAM_0	mandatory	416	5.1e-117	388.5	0.975	0.805	64	398			RM	RM_Type_II	Defense
	filter_cyz_proteins	BAHGGBIK_03730	RM_Type_II__Type_II_REase06	3580	defense-finder-models/RM/RM/RM_Type_II	filter_cyz_proteins_RM_Type_II_6	1	1	1	2	1	RM_Type_II__Type_II_REase01	mandatory	535	3e-11	41.4	0.435	0.507	28	298			RM	RM_Type_II	Defense
	filter_cyz_proteins	BAHGGBIK_04153	Wadjet__JetA_I	3990	defense-finder-models/DefenseFinder/Wadjet/Wadjet_I	filter_cyz_proteins_Wadjet_I_4	1	1	0.75	3	1	Wadjet__JetA_I	mandatory	489	2.5e-147	489.7	0.992	0.988	5	487		filter_cyz_proteins_Wadjet_3	Wadjet	Wadjet_I	Defense
	filter_cyz_proteins	BAHGGBIK_04154	Wadjet__JetB_I	3991	defense-finder-models/DefenseFinder/Wadjet/Wadjet_I	filter_cyz_proteins_Wadjet_I_4	1	1	0.75	3	1	Wadjet__JetB_I	mandatory	233	3.4e-61	204.4	0.806	0.828	39	231		filter_cyz_proteins_Wadjet_3	Wadjet	Wadjet_I	Defense
	filter_cyz_proteins	BAHGGBIK_04155	Wadjet__JetC_I	3992	defense-finder-models/DefenseFinder/Wadjet/Wadjet_I	filter_cyz_proteins_Wadjet_I_4	1	1	0.75	3	1	Wadjet__JetC_I	mandatory	1126	0	1152.9	0.994	0.972	19	1113		filter_cyz_proteins_Wadjet_3	Wadjet	Wadjet_I	Defense
Stenotrophomonas maltophilia strain SM 866	filter_sm866_proteins	EGFCAIEJ_00145	Gabija__GajB_2	145	defense-finder-models/DefenseFinder/Gabija/Gabija	filter_sm866_proteins_Gabija_4	1	1	1	2	1	Gabija__GajB_1	mandatory	599	3.8e-70	235.1	0.732	0.935	6	565			Gabija	Gabija	Defense
	filter_sm866_proteins	EGFCAIEJ_00146	Gabija__GajA	146	defense-finder-models/DefenseFinder/Gabija/Gabija	filter_sm866_proteins_Gabija_4	1	1	1	2	1	Gabija__GajA	mandatory	611	1.5e-157	524.1	0.992	0.989	1	604			Gabija	Gabija	Defense
	filter_sm866_proteins	EGFCAIEJ_00730	AbiEii__AbiEii	718	defense-finder-models/DefenseFinder/AbiE/AbiE	filter_sm866_proteins_AbiE_1	1	1	1	2	1	AbiEii__AbiEii	mandatory	258	2.9e-39	133.5	0.962	0.888	9	237			AbiE	AbiE	Defense
	filter_sm866_proteins	EGFCAIEJ_00731	AbiEii__AbiEi_4	719	defense-finder-models/DefenseFinder/AbiE/AbiE	filter_sm866_proteins_AbiE_1	1	1	1	2	1	AbiEii__AbiEi_1	mandatory	200	4.2e-10	37.7	0.898	0.215	11	53			AbiE	AbiE	Defense
	filter_sm866_proteins	EGFCAIEJ_02201	Zorya_III__ZorF3	2051	defense-finder-models/DefenseFinder/Zorya/Zorya_TypeIII	filter_sm866_proteins_Zorya_TypeIII_10	1	1	0.75	3	1	Zorya_III__ZorF3	mandatory	125	8e-38	128.7	0.494	0.928	6	121			Zorya	Zorya_TypeIII	Defense
	filter_sm866_proteins	EGFCAIEJ_02202	Zorya__ZorB	2052	defense-finder-models/DefenseFinder/Zorya/Zorya_TypeIII	filter_sm866_proteins_Zorya_TypeIII_10	1	1	0.75	3	1	Zorya__ZorB	mandatory	212	1.3e-13	48.9	0.8	0.906	11	202			Zorya	Zorya_TypeIII	Defense
	filter_sm866_proteins	EGFCAIEJ_02204	Zorya_III__ZorG3	2054	defense-finder-models/DefenseFinder/Zorya/Zorya_TypeIII	filter_sm866_proteins_Zorya_TypeIII_10	1	1	0.75	3	1	Zorya_III__ZorG3	mandatory	217	2.8e-69	231.7	0.888	0.991	2	216			Zorya	Zorya_TypeIII	Defense
	filter_sm866_proteins	EGFCAIEJ_02498	Gao_Her_DUF__DUF4297	2348	defense-finder-models/DefenseFinder/Gao_Her/Gao_Her_DUF	filter_sm866_proteins_Gao_Her_DUF_6	1	1	1	2	1	Gao_Her_DUF__DUF4297	mandatory	405	3.1e-138	459.1	0.997	0.993	4	405			Gao_Her	Gao_Her_DUF	Defense
	filter_sm866_proteins	EGFCAIEJ_02499	Gao_Her_DUF__HerA_DUF	2349	defense-finder-models/DefenseFinder/Gao_Her/Gao_Her_DUF	filter_sm866_proteins_Gao_Her_DUF_6	1	1	1	2	1	Gao_Her_DUF__HerA_DUF	mandatory	555	1.5e-289	959.7	0.991	0.995	2	553			Gao_Her	Gao_Her_DUF	Defense
	filter_sm866_proteins	EGFCAIEJ_03470	Gabija__GajA	3242	defense-finder-models/DefenseFinder/Gabija/Gabija	filter_sm866_proteins_Gabija_5	1	1	1	2	1	Gabija__GajA	mandatory	526	9.6e-38	128.3	0.81	0.933	1	491			Gabija	Gabija	Defense
	filter_sm866_proteins	EGFCAIEJ_03471	Gabija__GajB_3	3243	defense-finder-models/DefenseFinder/Gabija/Gabija	filter_sm866_proteins_Gabija_5	1	1	1	2	1	Gabija__GajB_1	mandatory	365	3.8e-114	379.6	0.969	0.934	7	347			Gabija	Gabija	Defense
	filter_sm866_proteins	EGFCAIEJ_03711	CapRel__CapRel	3480	defense-finder-models/DefenseFinder/CapRel/CapRel	filter_sm866_proteins_CapRel_2	1	1	1	1	1	CapRel__CapRel	mandatory	359	7.9e-40	135.1	0.939	0.933	7	341			CapRel	CapRel	Defense
	filter_sm866_proteins	EGFCAIEJ_04443	NLR_like_bNACHT09__NLR_like_bNACHT09	4159	defense-finder-models/DefenseFinder/NLR/NLR_like_bNACHT09	filter_sm866_proteins_NLR_like_bNACHT09_7	1	1	1	1	1	NLR_like_bNACHT09__NLR_like_bNACHT09	mandatory	656	6.1e-197	654.1	0.93	0.992	3	653			NLR	NLR_like_bNACHT09	Defense
	filter_sm866_proteins	EGFCAIEJ_04728	Wadjet__JetC_I	4433	defense-finder-models/DefenseFinder/Wadjet/Wadjet_I	filter_sm866_proteins_Wadjet_I_9	1	1	0.75	3	1	Wadjet__JetC_I	mandatory	1126	0	1148.3	0.994	0.972	19	1113		filter_sm866_proteins_Wadjet_8	Wadjet	Wadjet_I	Defense
	filter_sm866_proteins	EGFCAIEJ_04729	Wadjet__JetB_I	4434	defense-finder-models/DefenseFinder/Wadjet/Wadjet_I	filter_sm866_proteins_Wadjet_I_9	1	1	0.75	3	1	Wadjet__JetB_I	mandatory	233	3.8e-61	204.4	0.806	0.828	39	231		filter_sm866_proteins_Wadjet_8	Wadjet	Wadjet_I	Defense
	filter_sm866_proteins	EGFCAIEJ_04730	Wadjet__JetA_I	4435	defense-finder-models/DefenseFinder/Wadjet/Wadjet_I	filter_sm866_proteins_Wadjet_I_9	1	1	0.75	3	1	Wadjet__JetA_I	mandatory	343	4.2e-99	330.7	0.675	0.968	10	341		filter_sm866_proteins_Wadjet_8	Wadjet	Wadjet_I	Defense
	filter_sm866_proteins	EGFCAIEJ_04768	RM__Type_I_MTases_FAM_0	4473	defense-finder-models/RM/RM/RM_Type_I	filter_sm866_proteins_RM_Type_I_12	1	1	1	3	1	RM__Type_I_MTases_FAM_0	mandatory	522	7.2e-167	554.3	0.979	0.973	13	520		filter_sm866_proteins_PrrC_11	RM	RM_Type_I	Defense
	filter_sm866_proteins	EGFCAIEJ_04769	RM__Type_I_S_06	4474	defense-finder-models/RM/RM/RM_Type_I	filter_sm866_proteins_RM_Type_I_12	1	1	1	3	1	RM__Type_I_S_01	mandatory	422	6.5e-65	217.9	0.741	0.969	13	421		filter_sm866_proteins_PrrC_11	RM	RM_Type_I	Defense
	filter_sm866_proteins	EGFCAIEJ_04771	RM__Type_I_REases_FAM_0.einsi_trimmed	4476	defense-finder-models/RM/RM/RM_Type_I	filter_sm866_proteins_RM_Type_I_12	1	1	1	3	1	RM__Type_I_REases_FAM_0.einsi_trimmed	mandatory	1071	2.4e-247	822	0.994	0.97	1	1039		filter_sm866_proteins_PrrC_11	RM	RM_Type_I	Defense
	filter_sm866_proteins	EGFCAIEJ_04773	DarTG__DarT	4478	defense-finder-models/DefenseFinder/DarTG/DarTG	filter_sm866_proteins_DarTG_3	1	1	1	2	1	DarTG__DarT	mandatory	216	5.1e-53	177.9	1	0.931	16	216			DarTG	DarTG	Defense
	filter_sm866_proteins	EGFCAIEJ_04774	DarTG__DarG	4479	defense-finder-models/DefenseFinder/DarTG/DarTG	filter_sm866_proteins_DarTG_3	1	1	1	2	1	DarTG__DarG	mandatory	355	5.2e-28	96.4	0.684	0.423	1	150			DarTG	DarTG	Defense
Stenotrophomonas maltophilia strain Col1	filter_col1_proteins	DBNBBDEA_00374	Paris_II__AriA_AAA21	362	defense-finder-models/DefenseFinder/Paris/PARIS_II	filter_col1_proteins_PARIS_II_2	1	1	1	2	1	Paris_II__AriA_AAA21	mandatory	473	3.7e-66	221.9	0.851	0.947	4	451			Paris	PARIS_II	Defense
	filter_col1_proteins	DBNBBDEA_00375	Paris_II__AriB_DUF4435_II	363	defense-finder-models/DefenseFinder/Paris/PARIS_II	filter_col1_proteins_PARIS_II_2	1	1	1	2	1	Paris_II__AriB_DUF4435_II	mandatory	320	3.1e-20	71	0.722	0.769	14	259			Paris	PARIS_II	Defense
	filter_col1_proteins	DBNBBDEA_00597	AbiEii__AbiEii	585	defense-finder-models/DefenseFinder/AbiE/AbiE	filter_col1_proteins_AbiE_1	1	1	1	2	1	AbiEii__AbiEii	mandatory	258	8.4e-41	138.3	0.962	0.888	9	237			AbiE	AbiE	Defense
	filter_col1_proteins	DBNBBDEA_00598	AbiEii__AbiEi_4	586	defense-finder-models/DefenseFinder/AbiE/AbiE	filter_col1_proteins_AbiE_1	1	1	1	2	1	AbiEii__AbiEi_1	mandatory	200	2.6e-10	38.2	0.878	0.21	11	52			AbiE	AbiE	Defense
	filter_col1_proteins	DBNBBDEA_02273	Zorya_III__ZorG3	2176	defense-finder-models/DefenseFinder/Zorya/Zorya_TypeIII	filter_col1_proteins_Zorya_TypeIII_6	1	1	1	4	1	Zorya_III__ZorG3	mandatory	217	1.9e-69	232	0.888	0.991	2	216			Zorya	Zorya_TypeIII	Defense
	filter_col1_proteins	DBNBBDEA_02274	Zorya__ZorA	2177	defense-finder-models/DefenseFinder/Zorya/Zorya_TypeIII	filter_col1_proteins_Zorya_TypeIII_6	1	1	1	4	1	Zorya__ZorA2	mandatory	754	1.8e-07	28.1	0.544	0.497	109	483			Zorya	Zorya_TypeIII	Defense
	filter_col1_proteins	DBNBBDEA_02275	Zorya__ZorB	2178	defense-finder-models/DefenseFinder/Zorya/Zorya_TypeIII	filter_col1_proteins_Zorya_TypeIII_6	1	1	1	4	1	Zorya__ZorB	mandatory	212	1.5e-13	48.5	0.796	0.901	11	201			Zorya	Zorya_TypeIII	Defense
	filter_col1_proteins	DBNBBDEA_02276	Zorya_III__ZorF3	2179	defense-finder-models/DefenseFinder/Zorya/Zorya_TypeIII	filter_col1_proteins_Zorya_TypeIII_6	1	1	1	4	1	Zorya_III__ZorF3	mandatory	125	2.3e-38	130.3	0.494	0.928	6	121			Zorya	Zorya_TypeIII	Defense
	filter_col1_proteins	DBNBBDEA_02876	SEFIR__bSEFIR	2762	defense-finder-models/DefenseFinder/SEFIR/SEFIR	filter_col1_proteins_SEFIR_3	1	1	1	1	1	SEFIR__bSEFIR	mandatory	448	3.6e-102	340.9	0.774	0.991	1	444			SEFIR	SEFIR	Defense
	filter_col1_proteins	DBNBBDEA_04035	Wadjet__JetC_I	3900	defense-finder-models/DefenseFinder/Wadjet/Wadjet_I	filter_col1_proteins_Wadjet_I_5	1	1	0.75	3	1	Wadjet__JetC_I	mandatory	1126	0	1152.1	0.994	0.972	19	1113		filter_col1_proteins_Wadjet_4	Wadjet	Wadjet_I	Defense
	filter_col1_proteins	DBNBBDEA_04036	Wadjet__JetB_I	3901	defense-finder-models/DefenseFinder/Wadjet/Wadjet_I	filter_col1_proteins_Wadjet_I_5	1	1	0.75	3	1	Wadjet__JetB_I	mandatory	233	2.2e-61	205.1	0.806	0.828	39	231		filter_col1_proteins_Wadjet_4	Wadjet	Wadjet_I	Defense
	filter_col1_proteins	DBNBBDEA_04037	Wadjet__JetA_I	3902	defense-finder-models/DefenseFinder/Wadjet/Wadjet_I	filter_col1_proteins_Wadjet_I_5	1	1	0.75	3	1	Wadjet__JetA_I	mandatory	489	2.5e-148	492.9	0.992	0.988	5	487		filter_col1_proteins_Wadjet_4	Wadjet	Wadjet_I	Defense
	filter_ismms2r_proteins	OFKODAMC_02343	Zorya_III__ZorG3	2250	defense-finder-models/DefenseFinder/Zorya/Zorya_TypeIII	filter_ismms2r_proteins_Zorya_TypeIII_4	1	1	0.75	3	1	Zorya_III__ZorG3	mandatory	217	3.9e-69	231	0.888	0.991	2	216			Zorya	Zorya_TypeIII	Defense
	filter_ismms2r_proteins	OFKODAMC_02345	Zorya__ZorB	2252	defense-finder-models/DefenseFinder/Zorya/Zorya_TypeIII	filter_ismms2r_proteins_Zorya_TypeIII_4	1	1	0.75	3	1	Zorya__ZorB	mandatory	212	1.3e-13	48.8	0.796	0.901	11	201			Zorya	Zorya_TypeIII	Defense
	filter_ismms2r_proteins	OFKODAMC_02346	Zorya_III__ZorF3	2253	defense-finder-models/DefenseFinder/Zorya/Zorya_TypeIII	filter_ismms2r_proteins_Zorya_TypeIII_4	1	1	0.75	3	1	Zorya_III__ZorF3	mandatory	125	1.3e-37	127.9	0.494	0.928	6	121			Zorya	Zorya_TypeIII	Defense
	filter_ismms2r_proteins	OFKODAMC_03808	AbiD__AbiD	3690	defense-finder-models/DefenseFinder/AbiD/AbiD	filter_ismms2r_proteins_AbiD_1	1	1	1	1	1	AbiD__AbiD	mandatory	301	8.7e-77	256.4	0.926	0.983	1	296			AbiD	AbiD	Defense
	filter_ismms2r_proteins	OFKODAMC_04066	Wadjet__JetC_I	3935	defense-finder-models/DefenseFinder/Wadjet/Wadjet_I	filter_ismms2r_proteins_Wadjet_I_3	1	1	0.75	3	1	Wadjet__JetC_I	mandatory	1126	0	1152	0.994	0.972	19	1113		filter_ismms2r_proteins_Wadjet_2	Wadjet	Wadjet_I	Defense
	filter_ismms2r_proteins	OFKODAMC_04067	Wadjet__JetB_I	3936	defense-finder-models/DefenseFinder/Wadjet/Wadjet_I	filter_ismms2r_proteins_Wadjet_I_3	1	1	0.75	3	1	Wadjet__JetB_I	mandatory	233	2.2e-61	205.1	0.806	0.828	39	231		filter_ismms2r_proteins_Wadjet_2	Wadjet	Wadjet_I	Defense
	filter_ismms2r_proteins	OFKODAMC_04068	Wadjet__JetA_I	3937	defense-finder-models/DefenseFinder/Wadjet/Wadjet_I	filter_ismms2r_proteins_Wadjet_I_3	1	1	0.75	3	1	Wadjet__JetA_I	mandatory	489	1.1e-147	490.8	0.992	0.988	5	487		filter_ismms2r_proteins_Wadjet_2	Wadjet	Wadjet_I	Defense
	filter_scaid_proteins	JCCFNDBI_00393	RM_Type_IV__FAM_1	380	defense-finder-models/RM/RM/RM_Type_IV	filter_scaid_proteins_RM_Type_IV_9	1	1	0.333	2	1	RM_Type_IV__FAM_1	mandatory	879	1.5e-80	269.8	0.481	0.328	551	838			RM	RM_Type_IV	Defense
	filter_scaid_proteins	JCCFNDBI_00394	RM_Type_IV__FAM_2	381	defense-finder-models/RM/RM/RM_Type_IV	filter_scaid_proteins_RM_Type_IV_9	1	1	0.333	2	1	RM_Type_IV__FAM_2	mandatory	448	1.7e-52	176.4	0.787	0.589	123	386			RM	RM_Type_IV	Defense
	filter_scaid_proteins	JCCFNDBI_01336	DS-1__DS-1B	1177	defense-finder-models/DefenseFinder/DS-1/DS-1	filter_scaid_proteins_DS-1_4	1	1	1	2	1	DS-1__DS-1B	mandatory	394	1e-45	154.4	0.938	0.977	3	387			DS-1	DS-1	Defense
	filter_scaid_proteins	JCCFNDBI_01337	DS-1__DS-1A	1178	defense-finder-models/DefenseFinder/DS-1/DS-1	filter_scaid_proteins_DS-1_4	1	1	1	2	1	DS-1__DS-1A	mandatory	337	9.3e-15	52.3	0.878	0.985	3	334			DS-1	DS-1	Defense
	filter_scaid_proteins	JCCFNDBI_01924	CBASS__AG_E1_ThiF	1747	defense-finder-models/DefenseFinder/CBASS/CBASS_II	filter_scaid_proteins_CBASS_II_3	1	1	1	3	1	CBASS__E2	mandatory	378	5.6e-68	226.9	0.984	0.63	119	356		filter_scaid_proteins_CBASS_1	CBASS	CBASS_II	Defense
	filter_scaid_proteins	JCCFNDBI_01929	CBASS__Sensing_SAVED	1752	defense-finder-models/DefenseFinder/CBASS/CBASS_II	filter_scaid_proteins_CBASS_II_3	1	1	1	3	1	CBASS__Effector_2TM_S_2TMBeta	mandatory	325	4.6e-30	102.8	0.947	0.563	131	313		filter_scaid_proteins_CBASS_1,filter_scaid_proteins_CBASS_I_2	CBASS	CBASS_II	Defense
	filter_scaid_proteins	JCCFNDBI_01930	CBASS__Cyclase_II	1753	defense-finder-models/DefenseFinder/CBASS/CBASS_II	filter_scaid_proteins_CBASS_II_3	1	1	1	3	1	CBASS__Cyclase_SMODS	mandatory	452	4.1e-33	112.8	0.814	0.617	5	283		filter_scaid_proteins_CBASS_1,filter_scaid_proteins_CBASS_I_2	CBASS	CBASS_II	Defense
	filter_scaid_proteins	JCCFNDBI_02281	Gabija__GajA	2083	defense-finder-models/DefenseFinder/Gabija/Gabija	filter_scaid_proteins_Gabija_5	1	1	1	2	1	Gabija__GajA	mandatory	526	1.1e-37	128	0.815	0.939	1	494			Gabija	Gabija	Defense
	filter_scaid_proteins	JCCFNDBI_02282	Gabija__GajB_3	2084	defense-finder-models/DefenseFinder/Gabija/Gabija	filter_scaid_proteins_Gabija_5	1	1	1	2	1	Gabija__GajB_1	mandatory	365	3.5e-114	379.6	0.969	0.934	7	347			Gabija	Gabija	Defense
	filter_scaid_proteins	JCCFNDBI_02614	Zorya_III__ZorG3	2416	defense-finder-models/DefenseFinder/Zorya/Zorya_TypeIII	filter_scaid_proteins_Zorya_TypeIII_8	1	1	1	4	1	Zorya_III__ZorG3	mandatory	217	1.4e-69	232.6	0.888	0.991	2	216			Zorya	Zorya_TypeIII	Defense
	filter_scaid_proteins	JCCFNDBI_02615	Zorya__ZorA	2417	defense-finder-models/DefenseFinder/Zorya/Zorya_TypeIII	filter_scaid_proteins_Zorya_TypeIII_8	1	1	1	4	1	Zorya__ZorA2	mandatory	754	3.6e-09	33.8	0.458	0.442	109	441			Zorya	Zorya_TypeIII	Defense
	filter_scaid_proteins	JCCFNDBI_02616	Zorya__ZorB	2418	defense-finder-models/DefenseFinder/Zorya/Zorya_TypeIII	filter_scaid_proteins_Zorya_TypeIII_8	1	1	1	4	1	Zorya__ZorB	mandatory	212	1.1e-13	49	0.796	0.901	11	201			Zorya	Zorya_TypeIII	Defense
	filter_scaid_proteins	JCCFNDBI_02617	Zorya_III__ZorF3	2419	defense-finder-models/DefenseFinder/Zorya/Zorya_TypeIII	filter_scaid_proteins_Zorya_TypeIII_8	1	1	1	4	1	Zorya_III__ZorF3	mandatory	122	1.6e-37	127.6	0.474	0.91	10	120			Zorya	Zorya_TypeIII	Defense
	filter_scaid_proteins	JCCFNDBI_04444	Wadjet__JetC_I	4157	defense-finder-models/DefenseFinder/Wadjet/Wadjet_I	filter_scaid_proteins_Wadjet_I_7	1	1	0.75	3	1	Wadjet__JetC_I	mandatory	1126	0	1152.9	0.994	0.972	19	1113		filter_scaid_proteins_Wadjet_6	Wadjet	Wadjet_I	Defense
	filter_scaid_proteins	JCCFNDBI_04445	Wadjet__JetB_I	4158	defense-finder-models/DefenseFinder/Wadjet/Wadjet_I	filter_scaid_proteins_Wadjet_I_7	1	1	0.75	3	1	Wadjet__JetB_I	mandatory	233	3.6e-61	204.4	0.806	0.828	39	231		filter_scaid_proteins_Wadjet_6	Wadjet	Wadjet_I	Defense
	filter_scaid_proteins	JCCFNDBI_04446	Wadjet__JetA_I	4159	defense-finder-models/DefenseFinder/Wadjet/Wadjet_I	filter_scaid_proteins_Wadjet_I_7	1	1	0.75	3	1	Wadjet__JetA_I	mandatory	489	2.6e-147	489.7	0.992	0.988	5	487		filter_scaid_proteins_Wadjet_6	Wadjet	Wadjet_I	Defense
S. maltophilia strain named WJ66	filter_wj66_proteins	KDAGOAEM_00294	CBASS__2TM_new	285	defense-finder-models/DefenseFinder/Pycsar/Pycsar	filter_wj66_proteins_Pycsar_5	1	1	1	1.5	2	CBASS__Effector_2TM_S_2TMBeta	accessory	174	2e-44	149.8	0.711	0.92	13	172			Pycsar	Pycsar	Defense
	filter_wj66_proteins	KDAGOAEM_00296	Pycsar__AG_cyclase	287	defense-finder-models/DefenseFinder/Pycsar/Pycsar	filter_wj66_proteins_Pycsar_5	1	1	1	1.5	2	Pycsar__AG_cyclase	mandatory	510	8.3e-62	207	0.739	0.531	227	497			Pycsar	Pycsar	Defense
	filter_wj66_proteins	KDAGOAEM_00297	CBASS__Effector_TIR	288	defense-finder-models/DefenseFinder/Pycsar/Pycsar	filter_wj66_proteins_Pycsar_5	1	1	1	1.5	2	CBASS__Effector_2TM_S_2TMBeta	accessory	306	1.4e-78	262.1	0.863	0.964	11	305			Pycsar	Pycsar	Defense
	filter_wj66_proteins	KDAGOAEM_00298	Pycsar__AG_cyclase	289	defense-finder-models/DefenseFinder/Pycsar/Pycsar	filter_wj66_proteins_Pycsar_5	1	1	1	1.5	2	Pycsar__AG_cyclase	mandatory	233	8.1e-64	213.6	0.795	0.966	7	231			Pycsar	Pycsar	Defense
	filter_wj66_proteins	KDAGOAEM_00323	Gabija__GajB_3	314	defense-finder-models/DefenseFinder/Gabija/Gabija	filter_wj66_proteins_Gabija_2	1	1	1	2	1	Gabija__GajB_1	mandatory	365	1.4e-114	380.9	0.969	0.934	7	347			Gabija	Gabija	Defense
	filter_wj66_proteins	KDAGOAEM_00324	Gabija__GajA	315	defense-finder-models/DefenseFinder/Gabija/Gabija	filter_wj66_proteins_Gabija_2	1	1	1	2	1	Gabija__GajA	mandatory	526	1e-37	128.1	0.813	0.937	1	493			Gabija	Gabija	Defense
	filter_wj66_proteins	KDAGOAEM_00571	RM_Type_III__Type_III_REases_FAM_0.einsi_trimmed	517	defense-finder-models/RM/RM/RM_Type_III	filter_wj66_proteins_RM_Type_III_11	1	1	1	2	1	RM_Type_III__Type_III_REases_FAM_0.einsi_trimmed	mandatory	1001	3.7e-290	963.2	0.995	0.997	1	998			RM	RM_Type_III	Defense
	filter_wj66_proteins	KDAGOAEM_00572	RM_Type_III__Type_III_MTases_FAM_0	518	defense-finder-models/RM/RM/RM_Type_III	filter_wj66_proteins_RM_Type_III_11	1	1	1	2	1	RM_Type_III__Type_III_MTases_FAM_0	mandatory	635	1.3e-183	610.2	0.987	0.984	1	625			RM	RM_Type_III	Defense
	filter_wj66_proteins	KDAGOAEM_01058	DarTG__DarT	923	defense-finder-models/DefenseFinder/DarTG/DarTG	filter_wj66_proteins_DarTG_1	1	1	1	2	1	DarTG__DarT	mandatory	275	3.8e-16	57.3	0.92	0.782	50	264			DarTG	DarTG	Defense
	filter_wj66_proteins	KDAGOAEM_01059	DarTG__DarG	924	defense-finder-models/DefenseFinder/DarTG/DarTG	filter_wj66_proteins_DarTG_1	1	1	1	2	1	DarTG__DarG	mandatory	343	1.9e-22	78.1	0.607	0.417	3	145			DarTG	DarTG	Defense
	filter_wj66_proteins	KDAGOAEM_01600	NLR_like_bNACHT09__NLR_like_bNACHT09	1461	defense-finder-models/DefenseFinder/NLR/NLR_like_bNACHT09	filter_wj66_proteins_NLR_like_bNACHT09_4	1	1	1	1	1	NLR_like_bNACHT09__NLR_like_bNACHT09	mandatory	656	7.6e-197	653.6	0.93	0.992	3	653			NLR	NLR_like_bNACHT09	Defense
	filter_wj66_proteins	KDAGOAEM_02822	RM_Type_IV__FAM_2	2613	defense-finder-models/RM/RM/RM_Type_IV	filter_wj66_proteins_RM_Type_IV_12	1	1	0.333	2	1	RM_Type_IV__FAM_2	mandatory	424	6.3e-50	167.9	0.957	0.976	1	414			RM	RM_Type_IV	Defense
	filter_wj66_proteins	KDAGOAEM_02823	RM_Type_IV__FAM_1	2614	defense-finder-models/RM/RM/RM_Type_IV	filter_wj66_proteins_RM_Type_IV_12	1	1	0.333	2	1	RM_Type_IV__FAM_1	mandatory	848	6.3e-81	271	0.474	0.526	350	795			RM	RM_Type_IV	Defense
	filter_wj66_proteins	KDAGOAEM_02824	RM__Type_I_S_52	2615	defense-finder-models/RM/RM/RM_Type_I	filter_wj66_proteins_RM_Type_I_10	1	1	1	3	1	RM__Type_I_S_01	mandatory	438	5.1e-79	264.4	0.707	0.975	3	429		filter_wj66_proteins_PrrC_9	RM	RM_Type_I	Defense
	filter_wj66_proteins	KDAGOAEM_02825	RM__Type_I_MTases_FAM_2	2616	defense-finder-models/RM/RM/RM_Type_I	filter_wj66_proteins_RM_Type_I_10	1	1	1	3	1	RM__Type_I_MTases_FAM_0	mandatory	480	8.2e-198	656	0.988	0.985	5	477		filter_wj66_proteins_PrrC_9	RM	RM_Type_I	Defense
	filter_wj66_proteins	KDAGOAEM_02826	RM__Type_I_REases_FAM_2.einsi_trimmed	2617	defense-finder-models/RM/RM/RM_Type_I	filter_wj66_proteins_RM_Type_I_10	1	1	1	3	1	RM__Type_I_REases_FAM_0.einsi_trimmed	mandatory	1121	9.8e-179	594.4	0.975	0.776	244	1113		filter_wj66_proteins_PrrC_9	RM	RM_Type_I	Defense
	filter_wj66_proteins	KDAGOAEM_03106	Menshen__NsnC_2723509649	2889	defense-finder-models/DefenseFinder/Menshen/Menshen	filter_wj66_proteins_Menshen_3	1	1	1	3	1	Menshen__NsnC_2507451963	mandatory	313	8.2e-71	236.6	0.994	0.99	4	313			Menshen	Menshen	Defense
	filter_wj66_proteins	KDAGOAEM_03107	Menshen__NsnB	2890	defense-finder-models/DefenseFinder/Menshen/Menshen	filter_wj66_proteins_Menshen_3	1	1	1	3	1	Menshen__NsnB	mandatory	362	8.5e-82	273.4	0.991	0.972	1	352			Menshen	Menshen	Defense
	filter_wj66_proteins	KDAGOAEM_03108	Menshen__NsnA	2891	defense-finder-models/DefenseFinder/Menshen/Menshen	filter_wj66_proteins_Menshen_3	1	1	1	3	1	Menshen__NsnA	mandatory	376	3e-121	403	0.932	0.965	11	373			Menshen	Menshen	Defense
	filter_wj66_proteins	KDAGOAEM_03297	Zorya_III__ZorG3	3078	defense-finder-models/DefenseFinder/Zorya/Zorya_TypeIII	filter_wj66_proteins_Zorya_TypeIII_8	1	1	0.75	3	1	Zorya_III__ZorG3	mandatory	217	2.6e-69	231.6	0.892	0.995	1	216			Zorya	Zorya_TypeIII	Defense
	filter_wj66_proteins	KDAGOAEM_03299	Zorya__ZorB	3080	defense-finder-models/DefenseFinder/Zorya/Zorya_TypeIII	filter_wj66_proteins_Zorya_TypeIII_8	1	1	0.75	3	1	Zorya__ZorB	mandatory	212	1.3e-13	48.8	0.796	0.901	11	201			Zorya	Zorya_TypeIII	Defense
	filter_wj66_proteins	KDAGOAEM_03300	Zorya_III__ZorF3	3081	defense-finder-models/DefenseFinder/Zorya/Zorya_TypeIII	filter_wj66_proteins_Zorya_TypeIII_8	1	1	0.75	3	1	Zorya_III__ZorF3	mandatory	122	2.1e-37	127.2	0.474	0.91	10	120			Zorya	Zorya_TypeIII	Defense
	filter_wj66_proteins	KDAGOAEM_03454	Wadjet__JetA_I	3235	defense-finder-models/DefenseFinder/Wadjet/Wadjet_I	filter_wj66_proteins_Wadjet_I_7	1	1	0.75	3	1	Wadjet__JetA_I	mandatory	489	2.5e-147	489.7	0.992	0.988	5	487		filter_wj66_proteins_Wadjet_6	Wadjet	Wadjet_I	Defense
	filter_wj66_proteins	KDAGOAEM_03455	Wadjet__JetB_I	3236	defense-finder-models/DefenseFinder/Wadjet/Wadjet_I	filter_wj66_proteins_Wadjet_I_7	1	1	0.75	3	1	Wadjet__JetB_I	mandatory	233	3.5e-61	204.4	0.806	0.828	39	231		filter_wj66_proteins_Wadjet_6	Wadjet	Wadjet_I	Defense
	filter_wj66_proteins	KDAGOAEM_03456	Wadjet__JetC_I	3237	defense-finder-models/DefenseFinder/Wadjet/Wadjet_I	filter_wj66_proteins_Wadjet_I_7	1	1	0.75	3	1	Wadjet__JetC_I	mandatory	1126	0	1152.9	0.994	0.972	19	1113		filter_wj66_proteins_Wadjet_6	Wadjet	Wadjet_I	Defense
	filter_junp497_proteins	ANMBOICH_01488	Gao_Iet__IetS	1346	defense-finder-models/DefenseFinder/Gao_Iet/Gao_Iet	filter_junp497_proteins_Gao_Iet_3	1	1	1	2	1	Gao_Iet__IetS	mandatory	822	2.7e-33	112.9	0.63	0.602	300	794			Gao_Iet	Gao_Iet	Defense
	filter_junp497_proteins	ANMBOICH_01489	Gao_Iet__IetA	1347	defense-finder-models/DefenseFinder/Gao_Iet/Gao_Iet	filter_junp497_proteins_Gao_Iet_3	1	1	1	2	1	Gao_Iet__IetA	mandatory	398	4.2e-56	188.5	0.618	0.606	90	330			Gao_Iet	Gao_Iet	Defense
	filter_junp497_proteins	ANMBOICH_01492	Olokun__OloA	1350	defense-finder-models/DefenseFinder/Olokun/Olokun	filter_junp497_proteins_Olokun_4	1	1	1	2	1	Olokun__OloA	mandatory	301	1.4e-21	75.2	0.466	0.924	17	294			Olokun	Olokun	Defense
	filter_junp497_proteins	ANMBOICH_01493	Olokun__OloB	1351	defense-finder-models/DefenseFinder/Olokun/Olokun	filter_junp497_proteins_Olokun_4	1	1	1	2	1	Olokun__OloB	mandatory	563	4.5e-78	261.5	0.863	0.845	4	479			Olokun	Olokun	Defense
	filter_junp497_proteins	ANMBOICH_02161	Zorya_III__ZorG3	2008	defense-finder-models/DefenseFinder/Zorya/Zorya_TypeIII	filter_junp497_proteins_Zorya_TypeIII_7	1	1	0.75	3	1	Zorya_III__ZorG3	mandatory	217	6.2e-70	233.7	0.892	0.995	1	216			Zorya	Zorya_TypeIII	Defense
	filter_junp497_proteins	ANMBOICH_02163	Zorya__ZorB	2010	defense-finder-models/DefenseFinder/Zorya/Zorya_TypeIII	filter_junp497_proteins_Zorya_TypeIII_7	1	1	0.75	3	1	Zorya__ZorB	mandatory	212	1.4e-13	48.8	0.796	0.901	11	201			Zorya	Zorya_TypeIII	Defense
	filter_junp497_proteins	ANMBOICH_02164	Zorya_III__ZorF3	2011	defense-finder-models/DefenseFinder/Zorya/Zorya_TypeIII	filter_junp497_proteins_Zorya_TypeIII_7	1	1	0.75	3	1	Zorya_III__ZorF3	mandatory	122	6.5e-38	128.9	0.49	0.943	6	120			Zorya	Zorya_TypeIII	Defense
	filter_junp497_proteins	ANMBOICH_02197	AbiEii__AbiEii	2044	defense-finder-models/DefenseFinder/AbiE/AbiE	filter_junp497_proteins_AbiE_1	1	1	1	2	1	AbiEii__AbiEii	mandatory	303	8e-46	154.9	0.979	0.835	10	262			AbiE	AbiE	Defense
	filter_junp497_proteins	ANMBOICH_02198	AbiEii__AbiEi_3	2045	defense-finder-models/DefenseFinder/AbiE/AbiE	filter_junp497_proteins_AbiE_1	1	1	1	2	1	AbiEii__AbiEi_1	mandatory	245	3.4e-41	138.5	0.931	0.584	98	240			AbiE	AbiE	Defense
	filter_junp497_proteins	ANMBOICH_03171	PrrC__EcoprrI	2909	defense-finder-models/RM/PrrC/PrrC	filter_junp497_proteins_PrrC_8	1	1	1	4	1	PrrC__EcoprrI	mandatory	518	2.3e-168	559.2	0.963	0.992	1	514			PrrC	PrrC	Defense
	filter_junp497_proteins	ANMBOICH_03172	RM__Type_I_S_51	2910	defense-finder-models/RM/PrrC/PrrC	filter_junp497_proteins_PrrC_8	1	1	1	4	1	RM__Type_I_S_01	mandatory	233	6.2e-27	92	0.426	0.897	13	221		filter_junp497_proteins_RM_Type_I_9	PrrC	PrrC	Defense
	filter_junp497_proteins	ANMBOICH_03173	RM__Type_I_S_02	2911	defense-finder-models/RM/PrrC/PrrC	filter_junp497_proteins_PrrC_8	1	1	1	4	1	RM__Type_I_S_01	mandatory	197	1.3e-21	75.1	0.422	0.964	2	191		filter_junp497_proteins_RM_Type_I_9	PrrC	PrrC	Defense
	filter_junp497_proteins	ANMBOICH_03174	PrrC__PrrC	2912	defense-finder-models/RM/PrrC/PrrC	filter_junp497_proteins_PrrC_8	1	1	1	4	1	PrrC__PrrC	mandatory	380	5.8e-178	589.2	0.997	0.989	1	376			PrrC	PrrC	Defense
	filter_junp497_proteins	ANMBOICH_03175	RM__Type_I_REases_FAM_0.einsi_trimmed	2913	defense-finder-models/RM/PrrC/PrrC	filter_junp497_proteins_PrrC_8	1	1	1	4	1	RM__Type_I_REases_FAM_0.einsi_trimmed	mandatory	1033	3.2e-286	950.5	0.988	0.966	30	1027		filter_junp497_proteins_RM_Type_I_9	PrrC	PrrC	Defense
	filter_junp497_proteins	ANMBOICH_04018	Dsr_I__Dsr1	3735	defense-finder-models/DefenseFinder/Dsr/Dsr_I	filter_junp497_proteins_Dsr_I_2	1	1	1	1	1	Dsr_I__Dsr1	mandatory	1276	0	2387.1	0.998	0.999	1	1275			Dsr	Dsr_I	Defense
	filter_junp497_proteins	ANMBOICH_04082	Wadjet__JetA_I	3798	defense-finder-models/DefenseFinder/Wadjet/Wadjet_I	filter_junp497_proteins_Wadjet_I_6	1	1	0.75	3	1	Wadjet__JetA_I	mandatory	489	2.6e-147	489.7	0.992	0.988	5	487		filter_junp497_proteins_Wadjet_5	Wadjet	Wadjet_I	Defense
	filter_junp497_proteins	ANMBOICH_04083	Wadjet__JetB_I	3799	defense-finder-models/DefenseFinder/Wadjet/Wadjet_I	filter_junp497_proteins_Wadjet_I_6	1	1	0.75	3	1	Wadjet__JetB_I	mandatory	233	3.6e-61	204.4	0.806	0.828	39	231		filter_junp497_proteins_Wadjet_5	Wadjet	Wadjet_I	Defense
	filter_junp497_proteins	ANMBOICH_04084	Wadjet__JetC_I	3800	defense-finder-models/DefenseFinder/Wadjet/Wadjet_I	filter_junp497_proteins_Wadjet_I_6	1	1	0.75	3	1	Wadjet__JetC_I	mandatory	1126	0	1152.9	0.994	0.972	19	1113		filter_junp497_proteins_Wadjet_5	Wadjet	Wadjet_I	Defense
S. maltophilia JUNP350	filter_junp350_proteins	LIEOBEKJ_01030	RM_Type_II__Type_II_REase22	1005	defense-finder-models/RM/RM/RM_Type_II	filter_junp350_proteins_RM_Type_II_8	1	1	1	2	1	RM_Type_II__Type_II_REase01	mandatory	473	8.2e-24	82.5	0.929	0.939	17	460			RM	RM_Type_II	Defense
	filter_junp350_proteins	LIEOBEKJ_01034	RM_Type_II__Type_II_MTases_FAM_2	1009	defense-finder-models/RM/RM/RM_Type_II	filter_junp350_proteins_RM_Type_II_8	1	1	1	2	1	RM_Type_II__Type_II_MTases_FAM_0	mandatory	416	8.3e-118	390.9	0.984	0.812	63	400			RM	RM_Type_II	Defense
	filter_junp350_proteins	LIEOBEKJ_01500	Zorya_III__ZorG3	1467	defense-finder-models/DefenseFinder/Zorya/Zorya_TypeIII	filter_junp350_proteins_Zorya_TypeIII_7	1	1	1	4	1	Zorya_III__ZorG3	mandatory	217	4.1e-69	230.8	0.888	0.991	2	216			Zorya	Zorya_TypeIII	Defense
	filter_junp350_proteins	LIEOBEKJ_01501	Zorya__ZorA	1468	defense-finder-models/DefenseFinder/Zorya/Zorya_TypeIII	filter_junp350_proteins_Zorya_TypeIII_7	1	1	1	4	1	Zorya__ZorA2	mandatory	725	3.6e-07	27	0.762	0.811	109	696			Zorya	Zorya_TypeIII	Defense
	filter_junp350_proteins	LIEOBEKJ_01502	Zorya__ZorB	1469	defense-finder-models/DefenseFinder/Zorya/Zorya_TypeIII	filter_junp350_proteins_Zorya_TypeIII_7	1	1	1	4	1	Zorya__ZorB	mandatory	212	2.2e-13	47.9	0.796	0.901	11	201			Zorya	Zorya_TypeIII	Defense
	filter_junp350_proteins	LIEOBEKJ_01503	Zorya_III__ZorF3	1470	defense-finder-models/DefenseFinder/Zorya/Zorya_TypeIII	filter_junp350_proteins_Zorya_TypeIII_7	1	1	1	4	1	Zorya_III__ZorF3	mandatory	125	1.8e-37	127.3	0.49	0.92	7	121			Zorya	Zorya_TypeIII	Defense
	filter_junp350_proteins	LIEOBEKJ_02799	Belisama__VCA0458	2698	defense-finder-models/DefenseFinder/Belisama/Belisama	filter_junp350_proteins_Belisama_1	1	1	1	1	1	Belisama__VCA0458	mandatory	303	1.1e-25	88	0.742	0.703	70	282			Belisama	Belisama	Defense
	filter_junp350_proteins	LIEOBEKJ_03166	Shedu__SduA	3057	defense-finder-models/DefenseFinder/Shedu/Shedu	filter_junp350_proteins_Shedu_4	1	1	1	1	1	Shedu__SduA	mandatory	358	7.3e-33	112.3	0.78	0.911	32	357			Shedu	Shedu	Defense
	filter_junp350_proteins	LIEOBEKJ_03174	RM_Type_III__Type_III_REases_FAM_1.einsi_trimmed	3065	defense-finder-models/RM/RM/RM_Type_III	filter_junp350_proteins_RM_Type_III_9	1	1	1	2	1	RM_Type_III__Type_III_REases_FAM_0.einsi_trimmed	mandatory	882	1.2e-108	362.2	0.929	0.938	52	878			RM	RM_Type_III	Defense
	filter_junp350_proteins	LIEOBEKJ_03175	RM_Type_III__Type_III_MTases_FAM_0	3066	defense-finder-models/RM/RM/RM_Type_III	filter_junp350_proteins_RM_Type_III_9	1	1	1	2	1	RM_Type_III__Type_III_MTases_FAM_0	mandatory	506	2.8e-129	430.6	0.701	0.783	2	397			RM	RM_Type_III	Defense
	filter_junp350_proteins	LIEOBEKJ_03176	Gabija__GajA	3067	defense-finder-models/DefenseFinder/Gabija/Gabija	filter_junp350_proteins_Gabija_2	1	1	1	2	1	Gabija__GajA	mandatory	768	2.1e-119	397.8	0.993	0.969	1	744			Gabija	Gabija	Defense
	filter_junp350_proteins	LIEOBEKJ_03177	Gabija__GajB_1	3068	defense-finder-models/DefenseFinder/Gabija/Gabija	filter_junp350_proteins_Gabija_2	1	1	1	2	1	Gabija__GajB_1	mandatory	645	2.3e-131	436.6	0.979	0.98	6	637			Gabija	Gabija	Defense
	filter_junp350_proteins	LIEOBEKJ_03654	Wadjet__JetA_I	3538	defense-finder-models/DefenseFinder/Wadjet/Wadjet_I	filter_junp350_proteins_Wadjet_I_6	1	1	0.75	3	1	Wadjet__JetA_I	mandatory	489	5.6e-149	494.9	0.992	0.988	5	487		filter_junp350_proteins_Wadjet_5	Wadjet	Wadjet_I	Defense
	filter_junp350_proteins	LIEOBEKJ_03655	Wadjet__JetB_I	3539	defense-finder-models/DefenseFinder/Wadjet/Wadjet_I	filter_junp350_proteins_Wadjet_I_6	1	1	0.75	3	1	Wadjet__JetB_I	mandatory	233	8.4e-61	203	0.81	0.871	29	231		filter_junp350_proteins_Wadjet_5	Wadjet	Wadjet_I	Defense
	filter_junp350_proteins	LIEOBEKJ_03656	Wadjet__JetC_I	3540	defense-finder-models/DefenseFinder/Wadjet/Wadjet_I	filter_junp350_proteins_Wadjet_I_6	1	1	0.75	3	1	Wadjet__JetC_I	mandatory	1126	0	1155.1	0.993	0.972	19	1112		filter_junp350_proteins_Wadjet_5	Wadjet	Wadjet_I	Defense
	filter_junp350_proteins	LIEOBEKJ_03731	HEC-05__HEC-05	3615	defense-finder-models/DefenseFinder/HEC-05/HEC-05	filter_junp350_proteins_HEC-05_3	1	1	1	1	1	HEC-05__HEC-05	mandatory	582	3e-45	152.9	0.532	0.967	1	563			HEC-05	HEC-05	Defense
Stenotrophomonas maltophilia 1800	filter_1800_proteins	AHJNOLOK_00436	Azaca__ZacA	424	defense-finder-models/DefenseFinder/Azaca/Azaca	filter_1800_proteins_Azaca_2	1	1	1	3	1	Azaca__ZacA	mandatory	396	2.6e-118	393.8	0.997	0.995	1	394			Azaca	Azaca	Defense
	filter_1800_proteins	AHJNOLOK_00437	Azaca__ZacB	425	defense-finder-models/DefenseFinder/Azaca/Azaca	filter_1800_proteins_Azaca_2	1	1	1	3	1	Azaca__ZacB	mandatory	612	5.8e-160	531.7	0.997	0.997	1	610			Azaca	Azaca	Defense
	filter_1800_proteins	AHJNOLOK_00438	Azaca__ZacC	426	defense-finder-models/DefenseFinder/Azaca/Azaca	filter_1800_proteins_Azaca_2	1	1	1	3	1	Azaca__ZacC	mandatory	1070	0	1062.1	0.993	0.992	9	1069			Azaca	Azaca	Defense
	filter_1800_proteins	AHJNOLOK_00702	AbiEii__AbiEii	654	defense-finder-models/DefenseFinder/AbiE/AbiE	filter_1800_proteins_AbiE_1	1	1	1	2	1	AbiEii__AbiEii	mandatory	258	3e-39	133.3	0.962	0.888	9	237			AbiE	AbiE	Defense
	filter_1800_proteins	AHJNOLOK_00703	AbiEii__AbiEi_4	655	defense-finder-models/DefenseFinder/AbiE/AbiE	filter_1800_proteins_AbiE_1	1	1	1	2	1	AbiEii__AbiEi_1	mandatory	200	3.9e-10	37.7	0.898	0.215	11	53			AbiE	AbiE	Defense
	filter_1800_proteins	AHJNOLOK_01273	Gao_Ape__ApeA	1178	defense-finder-models/DefenseFinder/Gao_Ape/Gao_Ape	filter_1800_proteins_Gao_Ape_3	1	1	1	1	1	Gao_Ape__ApeA	mandatory	581	4.3e-12	43.2	0.887	0.885	15	528			Gao_Ape	Gao_Ape	Defense
	filter_1800_proteins	AHJNOLOK_02266	Pycsar__AG_cyclase	2108	defense-finder-models/DefenseFinder/Pycsar/Pycsar	filter_1800_proteins_Pycsar_4	1	1	1	1.5	2	Pycsar__AG_cyclase	mandatory	233	1.3e-64	216.3	0.798	0.97	7	232			Pycsar	Pycsar	Defense
	filter_1800_proteins	AHJNOLOK_02267	CBASS__Effector_TIR	2109	defense-finder-models/DefenseFinder/Pycsar/Pycsar	filter_1800_proteins_Pycsar_4	1	1	1	1.5	2	CBASS__Effector_2TM_S_2TMBeta	accessory	306	6.6e-80	266.5	0.868	0.974	8	305			Pycsar	Pycsar	Defense
	filter_1800_proteins	AHJNOLOK_02268	Pycsar__AG_cyclase	2110	defense-finder-models/DefenseFinder/Pycsar/Pycsar	filter_1800_proteins_Pycsar_4	1	1	1	1.5	2	Pycsar__AG_cyclase	mandatory	510	6.1e-58	194.4	0.73	0.457	265	497			Pycsar	Pycsar	Defense
	filter_1800_proteins	AHJNOLOK_02569	Zorya_III__ZorG3	2410	defense-finder-models/DefenseFinder/Zorya/Zorya_TypeIII	filter_1800_proteins_Zorya_TypeIII_8	1	1	0.75	3	1	Zorya_III__ZorG3	mandatory	217	1.7e-69	232.3	0.888	0.991	2	216			Zorya	Zorya_TypeIII	Defense
	filter_1800_proteins	AHJNOLOK_02571	Zorya__ZorB	2412	defense-finder-models/DefenseFinder/Zorya/Zorya_TypeIII	filter_1800_proteins_Zorya_TypeIII_8	1	1	0.75	3	1	Zorya__ZorB	mandatory	212	1.4e-13	48.8	0.796	0.901	11	201			Zorya	Zorya_TypeIII	Defense
	filter_1800_proteins	AHJNOLOK_02572	Zorya_III__ZorF3	2413	defense-finder-models/DefenseFinder/Zorya/Zorya_TypeIII	filter_1800_proteins_Zorya_TypeIII_8	1	1	0.75	3	1	Zorya_III__ZorF3	mandatory	125	9.6e-37	125.1	0.494	0.928	6	121			Zorya	Zorya_TypeIII	Defense
	filter_1800_proteins	AHJNOLOK_02865	Shedu__SduA	2699	defense-finder-models/DefenseFinder/Shedu/Shedu	filter_1800_proteins_Shedu_5	1	1	1	1	1	Shedu__SduA	mandatory	356	3.1e-50	169.7	0.769	0.817	57	347			Shedu	Shedu	Defense
	filter_1800_proteins	AHJNOLOK_04479	Wadjet__JetC_I	4203	defense-finder-models/DefenseFinder/Wadjet/Wadjet_I	filter_1800_proteins_Wadjet_I_7	1	1	0.75	3	1	Wadjet__JetC_I	mandatory	1126	0	1152.7	0.994	0.972	19	1113		filter_1800_proteins_Wadjet_6	Wadjet	Wadjet_I	Defense
	filter_1800_proteins	AHJNOLOK_04480	Wadjet__JetB_I	4204	defense-finder-models/DefenseFinder/Wadjet/Wadjet_I	filter_1800_proteins_Wadjet_I_7	1	1	0.75	3	1	Wadjet__JetB_I	mandatory	233	2.3e-61	205.1	0.806	0.828	39	231		filter_1800_proteins_Wadjet_6	Wadjet	Wadjet_I	Defense
	filter_1800_proteins	AHJNOLOK_04481	Wadjet__JetA_I	4205	defense-finder-models/DefenseFinder/Wadjet/Wadjet_I	filter_1800_proteins_Wadjet_I_7	1	1	0.75	3	1	Wadjet__JetA_I	mandatory	489	1.1e-150	500.8	0.992	0.988	5	487		filter_1800_proteins_Wadjet_6	Wadjet	Wadjet_I	Defense
Stenotrophomonas maltophilia Strain W18	filter_w18_proteins	EBDEOKKD_00023	Septu__PtuB	23	defense-finder-models/DefenseFinder/Septu/Septu	filter_w18_proteins_Septu_5	1	1	1	2	1	Septu__PtuB	mandatory	193	3.1e-29	100.7	0.584	0.751	22	166			Septu	Septu	Defense
	filter_w18_proteins	EBDEOKKD_00024	Septu__PtuA	24	defense-finder-models/DefenseFinder/Septu/Septu	filter_w18_proteins_Septu_5	1	1	1	2	1	Septu__PtuA	mandatory	446	3.5e-54	183.1	0.922	0.946	24	445			Septu	Septu	Defense
	filter_w18_proteins	EBDEOKKD_00027	6A_MBL__MblB	27	defense-finder-models/DefenseFinder/6A_MBL/6A_MBL	filter_w18_proteins_6A_MBL_1	1	1	1	2	1	6A_MBL__MblB	mandatory	391	9.1e-159	526.1	0.969	0.974	2	382			6A_MBL	6A_MBL	Defense
	filter_w18_proteins	EBDEOKKD_00028	6A_MBL__cap2_3	28	defense-finder-models/DefenseFinder/6A_MBL/6A_MBL	filter_w18_proteins_6A_MBL_1	1	1	1	2	1	6A_MBL__cap2_3	mandatory	726	4.2e-39	132	0.543	0.543	328	721			6A_MBL	6A_MBL	Defense
	filter_w18_proteins	EBDEOKKD_00047	FS_GIY_YIG__GIY_YIG	47	defense-finder-models/DefenseFinder/FS_GIY_YIG/FS_GIY_YIG	filter_w18_proteins_FS_GIY_YIG_3	1	1	1	1	1	FS_GIY_YIG__GIY_YIG	mandatory	306	2.8e-47	159.4	0.918	0.948	16	305			FS_GIY_YIG	FS_GIY_YIG	Defense
	filter_w18_proteins	EBDEOKKD_00478	Septu__PtuA	416	defense-finder-models/DefenseFinder/Septu/Septu	filter_w18_proteins_Septu_6	1	1	1	2	1	Septu__PtuA	mandatory	387	4.9e-30	103.5	0.448	0.473	203	385			Septu	Septu	Defense
	filter_w18_proteins	EBDEOKKD_00479	Septu__PtuB	417	defense-finder-models/DefenseFinder/Septu/Septu	filter_w18_proteins_Septu_6	1	1	1	2	1	Septu__PtuB	mandatory	205	7.7e-25	86.3	0.575	0.766	21	177			Septu	Septu	Defense
	filter_w18_proteins	EBDEOKKD_00483	RM_Type_II__Type_II_REase05	421	defense-finder-models/RM/RM/RM_Type_II	filter_w18_proteins_RM_Type_II_10	1	1	1	2	1	RM_Type_II__Type_II_REase01	mandatory	447	7.2e-22	76.6	0.925	0.978	9	445			RM	RM_Type_II	Defense
	filter_w18_proteins	EBDEOKKD_00485	RM_Type_II__Type_II_MTases_FAM_2	423	defense-finder-models/RM/RM/RM_Type_II	filter_w18_proteins_RM_Type_II_10	1	1	1	2	1	RM_Type_II__Type_II_MTases_FAM_0	mandatory	416	4.3e-117	388.8	0.978	0.808	63	398			RM	RM_Type_II	Defense
	filter_w18_proteins	EBDEOKKD_01850	AbiO__AbiO	1672	defense-finder-models/DefenseFinder/AbiO/AbiO	filter_w18_proteins_AbiO_2	1	1	1	1	1	AbiO__AbiO	mandatory	488	8.6e-177	586.3	0.992	0.994	3	487			AbiO	AbiO	Defense
	filter_w18_proteins	EBDEOKKD_02227	Pycsar__AG_cyclase	2046	defense-finder-models/DefenseFinder/Pycsar/Pycsar	filter_w18_proteins_Pycsar_4	1	1	1	1.5	2	Pycsar__AG_cyclase	mandatory	233	1.9e-63	212.4	0.795	0.966	7	231			Pycsar	Pycsar	Defense
	filter_w18_proteins	EBDEOKKD_02228	CBASS__Effector_TIR	2047	defense-finder-models/DefenseFinder/Pycsar/Pycsar	filter_w18_proteins_Pycsar_4	1	1	1	1.5	2	CBASS__Effector_2TM_S_2TMBeta	accessory	306	1.4e-78	262.1	0.863	0.964	11	305			Pycsar	Pycsar	Defense
	filter_w18_proteins	EBDEOKKD_02229	Pycsar__AG_cyclase	2048	defense-finder-models/DefenseFinder/Pycsar/Pycsar	filter_w18_proteins_Pycsar_4	1	1	1	1.5	2	Pycsar__AG_cyclase	mandatory	510	8.3e-62	207	0.739	0.531	227	497			Pycsar	Pycsar	Defense
	filter_w18_proteins	EBDEOKKD_02231	CBASS__2TM_new	2050	defense-finder-models/DefenseFinder/Pycsar/Pycsar	filter_w18_proteins_Pycsar_4	1	1	1	1.5	2	CBASS__Effector_2TM_S_2TMBeta	accessory	174	2e-44	149.8	0.711	0.92	13	172			Pycsar	Pycsar	Defense
	filter_w18_proteins	EBDEOKKD_02514	Zorya_III__ZorG3	2332	defense-finder-models/DefenseFinder/Zorya/Zorya_TypeIII	filter_w18_proteins_Zorya_TypeIII_9	1	1	1	4	1	Zorya_III__ZorG3	mandatory	217	1.6e-69	232.3	0.888	0.991	2	216			Zorya	Zorya_TypeIII	Defense
	filter_w18_proteins	EBDEOKKD_02515	Zorya__ZorA	2333	defense-finder-models/DefenseFinder/Zorya/Zorya_TypeIII	filter_w18_proteins_Zorya_TypeIII_9	1	1	1	4	1	Zorya__ZorA2	mandatory	754	8.5e-09	32.5	0.472	0.45	109	447			Zorya	Zorya_TypeIII	Defense
	filter_w18_proteins	EBDEOKKD_02516	Zorya__ZorB	2334	defense-finder-models/DefenseFinder/Zorya/Zorya_TypeIII	filter_w18_proteins_Zorya_TypeIII_9	1	1	1	4	1	Zorya__ZorB	mandatory	212	1.2e-13	48.9	0.796	0.901	11	201			Zorya	Zorya_TypeIII	Defense
	filter_w18_proteins	EBDEOKKD_02517	Zorya_III__ZorF3	2335	defense-finder-models/DefenseFinder/Zorya/Zorya_TypeIII	filter_w18_proteins_Zorya_TypeIII_9	1	1	1	4	1	Zorya_III__ZorF3	mandatory	125	1.2e-37	128	0.49	0.92	6	120			Zorya	Zorya_TypeIII	Defense
	filter_w18_proteins	EBDEOKKD_04339	Wadjet__JetC_I	4004	defense-finder-models/DefenseFinder/Wadjet/Wadjet_I	filter_w18_proteins_Wadjet_I_8	1	1	0.75	3	1	Wadjet__JetC_I	mandatory	1126	0	1153.8	0.994	0.972	19	1113		filter_w18_proteins_Wadjet_7	Wadjet	Wadjet_I	Defense
	filter_w18_proteins	EBDEOKKD_04340	Wadjet__JetB_I	4005	defense-finder-models/DefenseFinder/Wadjet/Wadjet_I	filter_w18_proteins_Wadjet_I_8	1	1	0.75	3	1	Wadjet__JetB_I	mandatory	233	2.2e-61	205.1	0.806	0.828	39	231		filter_w18_proteins_Wadjet_7	Wadjet	Wadjet_I	Defense
	filter_w18_proteins	EBDEOKKD_04341	Wadjet__JetA_I	4006	defense-finder-models/DefenseFinder/Wadjet/Wadjet_I	filter_w18_proteins_Wadjet_I_8	1	1	0.75	3	1	Wadjet__JetA_I	mandatory	489	7.2e-150	498	0.992	0.988	5	487		filter_w18_proteins_Wadjet_7	Wadjet	Wadjet_I	Defense
	filter_sjtl3_proteins	NPHFDAGC_00380	RM_Type_II__Type_II_REase05	368	defense-finder-models/RM/RM/RM_Type_II	filter_sjtl3_proteins_RM_Type_II_11	1	1	1	2	1	RM_Type_II__Type_II_REase01	mandatory	447	5.7e-08	31.1	0.872	0.817	76	440			RM	RM_Type_II	Defense
	filter_sjtl3_proteins	NPHFDAGC_00381	RM_Type_II__Type_II_MTases_FAM_2	369	defense-finder-models/RM/RM/RM_Type_II	filter_sjtl3_proteins_RM_Type_II_11	1	1	1	2	1	RM_Type_II__Type_II_MTases_FAM_0	mandatory	416	1.1e-116	387.6	0.978	0.808	63	398			RM	RM_Type_II	Defense
	filter_sjtl3_proteins	NPHFDAGC_00890	RM_Type_II__Type_II_MTases_FAM_4	860	defense-finder-models/RM/RM/RM_Type_II	filter_sjtl3_proteins_RM_Type_II_12	1	1	1	2	1	RM_Type_II__Type_II_MTases_FAM_0	mandatory	341	2.1e-35	120.3	0.838	0.669	44	271			RM	RM_Type_II	Defense
	filter_sjtl3_proteins	NPHFDAGC_00891	RM_Type_II__Type_II_REase08	861	defense-finder-models/RM/RM/RM_Type_II	filter_sjtl3_proteins_RM_Type_II_12	1	1	1	2	1	RM_Type_II__Type_II_REase01	mandatory	239	2.2e-12	46.2	0.779	0.904	23	238			RM	RM_Type_II	Defense
	filter_sjtl3_proteins	NPHFDAGC_01716	RosmerTA__RmrT_2634932349	1627	defense-finder-models/DefenseFinder/RosmerTA/RosmerTA	filter_sjtl3_proteins_RosmerTA_5	1	1	1	2	1	RosmerTA__RmrT_2585209417	mandatory	223	2.8e-58	194.9	0.981	0.964	8	222			RosmerTA	RosmerTA	Defense
	filter_sjtl3_proteins	NPHFDAGC_01717	RosmerTA__RmrA_2634932349	1628	defense-finder-models/DefenseFinder/RosmerTA/RosmerTA	filter_sjtl3_proteins_RosmerTA_5	1	1	1	2	1	RosmerTA__RmrA_2585209417	mandatory	366	2.4e-146	485	0.994	0.986	5	365			RosmerTA	RosmerTA	Defense
	filter_sjtl3_proteins	NPHFDAGC_01815	RM__Type_I_MTases_FAM_0	1726	defense-finder-models/RM/RM/RM_Type_I	filter_sjtl3_proteins_RM_Type_I_10	1	1	1	3	1	RM__Type_I_MTases_FAM_0	mandatory	571	9.4e-164	544	0.986	0.984	8	569		filter_sjtl3_proteins_PrrC_9	RM	RM_Type_I	Defense
	filter_sjtl3_proteins	NPHFDAGC_01816	RM__Type_I_S_06	1727	defense-finder-models/RM/RM/RM_Type_I	filter_sjtl3_proteins_RM_Type_I_10	1	1	1	3	1	RM__Type_I_S_01	mandatory	392	1.2e-53	180.7	0.66	0.977	5	387		filter_sjtl3_proteins_PrrC_9	RM	RM_Type_I	Defense
	filter_sjtl3_proteins	NPHFDAGC_01817	RM__Type_I_REases_FAM_0.einsi_trimmed	1728	defense-finder-models/RM/RM/RM_Type_I	filter_sjtl3_proteins_RM_Type_I_10	1	1	1	3	1	RM__Type_I_REases_FAM_0.einsi_trimmed	mandatory	1050	4.7e-248	824.2	0.992	0.978	2	1028		filter_sjtl3_proteins_PrrC_9	RM	RM_Type_I	Defense
	filter_sjtl3_proteins	NPHFDAGC_02283	Pycsar__AG_cyclase	2180	defense-finder-models/DefenseFinder/Pycsar/Pycsar	filter_sjtl3_proteins_Pycsar_4	1	1	1	1.5	1	Pycsar__AG_cyclase	mandatory	516	2.2e-49	166.2	0.645	0.409	260	470			Pycsar	Pycsar	Defense
	filter_sjtl3_proteins	NPHFDAGC_02284	CBASS__AG_E1_ThiF	2181	defense-finder-models/DefenseFinder/Pycsar/Pycsar	filter_sjtl3_proteins_Pycsar_4	1	1	1	1.5	1	CBASS__E2	neutral	568	1.1e-21	75.3	0.537	0.239	288	423			Pycsar	Pycsar	Defense
	filter_sjtl3_proteins	NPHFDAGC_02285	CBASS__Jab	2182	defense-finder-models/DefenseFinder/Pycsar/Pycsar	filter_sjtl3_proteins_Pycsar_4	1	1	1	1.5	1	CBASS__E2	neutral	166	6.3e-34	115.1	0.649	0.801	1	133			Pycsar	Pycsar	Defense
	filter_sjtl3_proteins	NPHFDAGC_02286	CBASS__Effector_TIR	2183	defense-finder-models/DefenseFinder/Pycsar/Pycsar	filter_sjtl3_proteins_Pycsar_4	1	1	1	1.5	1	CBASS__Effector_2TM_S_2TMBeta	accessory	315	1.1e-87	292.1	0.892	0.975	8	314			Pycsar	Pycsar	Defense
	filter_sjtl3_proteins	NPHFDAGC_02544	Zorya_III__ZorG3	2441	defense-finder-models/DefenseFinder/Zorya/Zorya_TypeIII	filter_sjtl3_proteins_Zorya_TypeIII_8	1	1	0.75	3	1	Zorya_III__ZorG3	mandatory	217	4e-70	234.4	0.892	0.995	1	216			Zorya	Zorya_TypeIII	Defense
	filter_sjtl3_proteins	NPHFDAGC_02546	Zorya__ZorB	2443	defense-finder-models/DefenseFinder/Zorya/Zorya_TypeIII	filter_sjtl3_proteins_Zorya_TypeIII_8	1	1	0.75	3	1	Zorya__ZorB	mandatory	212	1.8e-13	48.4	0.796	0.901	11	201			Zorya	Zorya_TypeIII	Defense
	filter_sjtl3_proteins	NPHFDAGC_02547	Zorya_III__ZorF3	2444	defense-finder-models/DefenseFinder/Zorya/Zorya_TypeIII	filter_sjtl3_proteins_Zorya_TypeIII_8	1	1	0.75	3	1	Zorya_III__ZorF3	mandatory	122	6.6e-38	128.9	0.49	0.943	6	120			Zorya	Zorya_TypeIII	Defense
	filter_sjtl3_proteins	NPHFDAGC_03062	JukAB__JukA	2931	defense-finder-models/DefenseFinder/JukAB/JukAB	filter_sjtl3_proteins_JukAB_3	1	1	1	2	1	JukAB__JukA	mandatory	234	3.2e-32	110.1	0.874	0.906	11	222			JukAB	JukAB	Defense
	filter_sjtl3_proteins	NPHFDAGC_03063	JukAB__JukB	2932	defense-finder-models/DefenseFinder/JukAB/JukAB	filter_sjtl3_proteins_JukAB_3	1	1	1	2	1	JukAB__JukB	mandatory	322	8.7e-63	210.5	0.902	0.96	1	309			JukAB	JukAB	Defense
	filter_sjtl3_proteins	NPHFDAGC_03065	DS-1__DS-1A	2934	defense-finder-models/DefenseFinder/DS-1/DS-1	filter_sjtl3_proteins_DS-1_1	1	1	1	2	1	DS-1__DS-1A	mandatory	337	8.8e-15	52.4	0.881	0.988	3	335			DS-1	DS-1	Defense
	filter_sjtl3_proteins	NPHFDAGC_03066	DS-1__DS-1B	2935	defense-finder-models/DefenseFinder/DS-1/DS-1	filter_sjtl3_proteins_DS-1_1	1	1	1	2	1	DS-1__DS-1B	mandatory	394	1.1e-45	154.3	0.938	0.977	3	387			DS-1	DS-1	Defense
	filter_sjtl3_proteins	NPHFDAGC_03592	Gabija__GajB_3	3451	defense-finder-models/DefenseFinder/Gabija/Gabija	filter_sjtl3_proteins_Gabija_2	1	1	1	2	1	Gabija__GajB_1	mandatory	360	2.4e-120	399.9	0.972	0.947	7	347			Gabija	Gabija	Defense
	filter_sjtl3_proteins	NPHFDAGC_03593	Gabija__GajA	3452	defense-finder-models/DefenseFinder/Gabija/Gabija	filter_sjtl3_proteins_Gabija_2	1	1	1	2	1	Gabija__GajA	mandatory	533	6.9e-42	142	0.83	0.966	2	516			Gabija	Gabija	Defense
	filter_sjtl3_proteins	NPHFDAGC_04419	Wadjet__JetC_I	4263	defense-finder-models/DefenseFinder/Wadjet/Wadjet_I	filter_sjtl3_proteins_Wadjet_I_7	1	1	0.75	3	1	Wadjet__JetC_I	mandatory	1126	0	1153.9	0.994	0.972	19	1113		filter_sjtl3_proteins_Wadjet_6	Wadjet	Wadjet_I	Defense
	filter_sjtl3_proteins	NPHFDAGC_04420	Wadjet__JetB_I	4264	defense-finder-models/DefenseFinder/Wadjet/Wadjet_I	filter_sjtl3_proteins_Wadjet_I_7	1	1	0.75	3	1	Wadjet__JetB_I	mandatory	233	3.3e-61	204.6	0.806	0.828	39	231		filter_sjtl3_proteins_Wadjet_6	Wadjet	Wadjet_I	Defense
	filter_sjtl3_proteins	NPHFDAGC_04421	Wadjet__JetA_I	4265	defense-finder-models/DefenseFinder/Wadjet/Wadjet_I	filter_sjtl3_proteins_Wadjet_I_7	1	1	0.75	3	1	Wadjet__JetA_I	mandatory	489	9.6e-150	497.7	0.992	0.988	5	487		filter_sjtl3_proteins_Wadjet_6	Wadjet	Wadjet_I	Defense
	filter_wgb211_proteins	AHGDCKHJ_00388	dCTPdeaminase__dCTPdeaminase	375	defense-finder-models/DefenseFinder/dCTPdeaminase/dCTPdeaminase	filter_wgb211_proteins_dCTPdeaminase_15	1	1	1	1	1	dCTPdeaminase__dCTPdeaminase	mandatory	526	5e-155	514.9	0.98	0.939	20	513			dCTPdeaminase	dCTPdeaminase	Defense
	filter_wgb211_proteins	AHGDCKHJ_00976	DS-23__DS-23	907	defense-finder-models/DefenseFinder/DS-23/DS-23	filter_wgb211_proteins_DS-23_5	1	1	1	1	1	DS-23__DS-23	mandatory	804	8.5e-71	237.1	0.802	0.751	198	801			DS-23	DS-23	Defense
	filter_wgb211_proteins	AHGDCKHJ_01146	RM__Type_I_MTases_FAM_3	1032	defense-finder-models/RM/RM/RM_Type_I	filter_wgb211_proteins_RM_Type_I_19	1	1	1	3	1	RM__Type_I_MTases_FAM_0	mandatory	690	5.1e-229	759.8	0.989	0.965	24	689		filter_wgb211_proteins_PrrC_17	RM	RM_Type_I	Defense
	filter_wgb211_proteins	AHGDCKHJ_01147	RM__Type_I_S_04	1033	defense-finder-models/RM/RM/RM_Type_I	filter_wgb211_proteins_RM_Type_I_19	1	1	1	3	1	RM__Type_I_S_01	mandatory	387	4.8e-37	126.1	0.605	0.863	10	343		filter_wgb211_proteins_PrrC_17	RM	RM_Type_I	Defense
	filter_wgb211_proteins	AHGDCKHJ_01149	RM__Type_I_REases_FAM_1.einsi_trimmed	1035	defense-finder-models/RM/RM/RM_Type_I	filter_wgb211_proteins_RM_Type_I_19	1	1	1	3	1	RM__Type_I_REases_FAM_0.einsi_trimmed	mandatory	730	2.7e-155	516.7	0.641	0.963	2	704		filter_wgb211_proteins_PrrC_17	RM	RM_Type_I	Defense
	filter_wgb211_proteins	AHGDCKHJ_01775	RM_Type_II__Type_II_MTases_FAM_31	1608	defense-finder-models/RM/RM/RM_Type_II	filter_wgb211_proteins_RM_Type_II_21	1	1	1	2	1	RM_Type_II__Type_II_MTases_FAM_0	mandatory	582	4.9e-260	861.5	0.996	0.936	35	579			RM	RM_Type_II	Defense
	filter_wgb211_proteins	AHGDCKHJ_01776	RM_Type_II__Type_II_REase29	1609	defense-finder-models/RM/RM/RM_Type_II	filter_wgb211_proteins_RM_Type_II_21	1	1	1	2	1	RM_Type_II__Type_II_REase01	mandatory	229	3.3e-94	313.2	0.94	0.991	2	228			RM	RM_Type_II	Defense
	filter_wgb211_proteins	AHGDCKHJ_01777	pAgo__pAgo_LongB	1610	defense-finder-models/DefenseFinder/pAgo/pAgo_LongB	filter_wgb211_proteins_pAgo_LongB_16	1	1	1	1.5	1	pAgo__pAgo_LongB	mandatory	730	1.6e-183	609.8	0.994	0.997	3	730			pAgo	pAgo_LongB	Defense
	filter_wgb211_proteins	AHGDCKHJ_01778	pAgo__EcAgaN	1611	defense-finder-models/DefenseFinder/pAgo/pAgo_LongB	filter_wgb211_proteins_pAgo_LongB_16	1	1	1	1.5	1	pAgo__EabAgaM	accessory	385	6.1e-243	803.9	0.987	1	1	385			pAgo	pAgo_LongB	Defense
	filter_wgb211_proteins	AHGDCKHJ_01891	VP1839__VP1839	1722	defense-finder-models/DefenseFinder/VP1839/VP1839	filter_wgb211_proteins_VP1839_9	1	1	1	1	1	VP1839__VP1839	mandatory	185	1.4e-24	84.5	0.866	0.886	10	173			VP1839	VP1839	Defense
	filter_wgb211_proteins	AHGDCKHJ_02207	CBASS__Endonuc_small	2035	defense-finder-models/DefenseFinder/CBASS/CBASS_III	filter_wgb211_proteins_CBASS_III_4	1	1	1	3	1	CBASS__Effector_2TM_S_2TMBeta	mandatory	241	3.8e-130	430.6	1	1	1	241		filter_wgb211_proteins_CBASS_2,filter_wgb211_proteins_CBASS_I_3	CBASS	CBASS_III	Defense
	filter_wgb211_proteins	AHGDCKHJ_02208	CBASS__TRIP13	2036	defense-finder-models/DefenseFinder/CBASS/CBASS_III	filter_wgb211_proteins_CBASS_III_4	1	1	1	3	1	CBASS__HORMA	mandatory	310	1.5e-115	383.5	0.987	0.977	6	308		filter_wgb211_proteins_CBASS_2	CBASS	CBASS_III	Defense
	filter_wgb211_proteins	AHGDCKHJ_02209	CBASS__bacHORMA_1	2037	defense-finder-models/DefenseFinder/CBASS/CBASS_III	filter_wgb211_proteins_CBASS_III_4	1	1	1	3	1	CBASS__HORMA	mandatory	171	4.4e-63	210.1	0.994	0.971	4	169		filter_wgb211_proteins_CBASS_2	CBASS	CBASS_III	Defense
	filter_wgb211_proteins	AHGDCKHJ_02210	CBASS__Cyclase_II	2038	defense-finder-models/DefenseFinder/CBASS/CBASS_III	filter_wgb211_proteins_CBASS_III_4	1	1	1	3	1	CBASS__Cyclase_SMODS	mandatory	321	2.6e-22	77.3	0.893	0.953	15	320		filter_wgb211_proteins_CBASS_2,filter_wgb211_proteins_CBASS_I_3	CBASS	CBASS_III	Defense
	filter_wgb211_proteins	AHGDCKHJ_02259	Wadjet__JetA_I	2087	defense-finder-models/DefenseFinder/Wadjet/Wadjet_I	filter_wgb211_proteins_Wadjet_I_12	1	1	1	4	1	Wadjet__JetA_I	mandatory	473	1.7e-25	87.8	0.966	0.987	4	470		filter_wgb211_proteins_Wadjet_10	Wadjet	Wadjet_I	Defense
	filter_wgb211_proteins	AHGDCKHJ_02260	Wadjet__JetB_I	2088	defense-finder-models/DefenseFinder/Wadjet/Wadjet_I	filter_wgb211_proteins_Wadjet_I_12	1	1	1	4	1	Wadjet__JetB_I	mandatory	218	3.2e-22	76.9	0.888	0.977	1	213		filter_wgb211_proteins_Wadjet_10	Wadjet	Wadjet_I	Defense
	filter_wgb211_proteins	AHGDCKHJ_02261	Wadjet__JetC_I	2089	defense-finder-models/DefenseFinder/Wadjet/Wadjet_I	filter_wgb211_proteins_Wadjet_I_12	1	1	1	4	1	Wadjet__JetC_I	mandatory	1139	7.6e-118	392.8	0.979	0.965	2	1100		filter_wgb211_proteins_Wadjet_10	Wadjet	Wadjet_I	Defense
	filter_wgb211_proteins	AHGDCKHJ_02262	Wadjet__JetD_I	2090	defense-finder-models/DefenseFinder/Wadjet/Wadjet_I	filter_wgb211_proteins_Wadjet_I_12	1	1	1	4	1	Wadjet__JetD_I	mandatory	403	4e-31	106.5	0.873	0.931	24	398		filter_wgb211_proteins_Wadjet_10	Wadjet	Wadjet_I	Defense
	filter_wgb211_proteins	AHGDCKHJ_02295	Gabija__GajB_3	2100	defense-finder-models/DefenseFinder/Gabija/Gabija	filter_wgb211_proteins_Gabija_6	1	1	1	2	1	Gabija__GajB_1	mandatory	365	1.2e-114	381.2	0.969	0.934	7	347			Gabija	Gabija	Defense
	filter_wgb211_proteins	AHGDCKHJ_02296	Gabija__GajA	2101	defense-finder-models/DefenseFinder/Gabija/Gabija	filter_wgb211_proteins_Gabija_6	1	1	1	2	1	Gabija__GajA	mandatory	526	1.9e-37	127.3	0.802	0.928	1	488			Gabija	Gabija	Defense
	filter_wgb211_proteins	AHGDCKHJ_02331	Avs_I__Avs1C	2136	defense-finder-models/DefenseFinder/Avs/Avs_I	filter_wgb211_proteins_Avs_I_1	1	1	1	3	1	Avs_I__Avs1C	mandatory	96	2.1e-31	105.7	0.862	0.792	4	79			Avs	Avs_I	Defense
	filter_wgb211_proteins	AHGDCKHJ_02332	Avs_I__Avs1B	2137	defense-finder-models/DefenseFinder/Avs/Avs_I	filter_wgb211_proteins_Avs_I_1	1	1	1	3	1	Avs_I__Avs1B	mandatory	1945	0	2041.4	0.999	0.999	1	1943			Avs	Avs_I	Defense
	filter_wgb211_proteins	AHGDCKHJ_02333	Avs_I__Avs1A	2138	defense-finder-models/DefenseFinder/Avs/Avs_I	filter_wgb211_proteins_Avs_I_1	1	1	1	3	1	Avs_I__Avs1A	mandatory	388	4e-108	359.6	0.975	0.982	1	381			Avs	Avs_I	Defense
	filter_wgb211_proteins	AHGDCKHJ_02607	Zorya_III__ZorG3	2412	defense-finder-models/DefenseFinder/Zorya/Zorya_TypeIII	filter_wgb211_proteins_Zorya_TypeIII_14	1	1	0.75	3	1	Zorya_III__ZorG3	mandatory	217	3.7e-70	234.4	0.892	0.995	1	216			Zorya	Zorya_TypeIII	Defense
	filter_wgb211_proteins	AHGDCKHJ_02609	Zorya__ZorB	2414	defense-finder-models/DefenseFinder/Zorya/Zorya_TypeIII	filter_wgb211_proteins_Zorya_TypeIII_14	1	1	0.75	3	1	Zorya__ZorB	mandatory	212	1.1e-12	45.8	0.796	0.901	11	201			Zorya	Zorya_TypeIII	Defense
	filter_wgb211_proteins	AHGDCKHJ_02610	Zorya_III__ZorF3	2415	defense-finder-models/DefenseFinder/Zorya/Zorya_TypeIII	filter_wgb211_proteins_Zorya_TypeIII_14	1	1	0.75	3	1	Zorya_III__ZorF3	mandatory	125	4.6e-38	129.4	0.49	0.92	6	120			Zorya	Zorya_TypeIII	Defense
	filter_wgb211_proteins	AHGDCKHJ_02893	RM__Type_I_REases_FAM_1.einsi_trimmed	2691	defense-finder-models/RM/RM/RM_Type_I	filter_wgb211_proteins_RM_Type_I_20	1	1	1	3	1	RM__Type_I_REases_FAM_0.einsi_trimmed	mandatory	1080	4.4e-266	883.5	0.978	0.968	10	1054		filter_wgb211_proteins_PrrC_18	RM	RM_Type_I	Defense
	filter_wgb211_proteins	AHGDCKHJ_02894	RM__Type_I_S_04	2692	defense-finder-models/RM/RM/RM_Type_I	filter_wgb211_proteins_RM_Type_I_20	1	1	1	3	1	RM__Type_I_S_01	mandatory	421	1.9e-60	203.3	0.767	0.979	10	421		filter_wgb211_proteins_PrrC_18	RM	RM_Type_I	Defense
	filter_wgb211_proteins	AHGDCKHJ_02895	RM__Type_I_MTases_FAM_3	2693	defense-finder-models/RM/RM/RM_Type_I	filter_wgb211_proteins_RM_Type_I_20	1	1	1	3	1	RM__Type_I_MTases_FAM_0	mandatory	688	5.1e-229	759.8	0.989	0.968	22	687		filter_wgb211_proteins_PrrC_18	RM	RM_Type_I	Defense
	filter_wgb211_proteins	AHGDCKHJ_02900	Shedu__SduA	2698	defense-finder-models/DefenseFinder/Shedu/Shedu	filter_wgb211_proteins_Shedu_8	1	1	1	1	1	Shedu__SduA	mandatory	356	3.1e-50	169.7	0.769	0.817	57	347			Shedu	Shedu	Defense
	filter_wgb211_proteins	AHGDCKHJ_02926	Paris_II__AriA_AAA21	2724	defense-finder-models/DefenseFinder/Paris/PARIS_II	filter_wgb211_proteins_PARIS_II_7	1	1	1	2	1	Paris_II__AriA_AAA21	mandatory	439	2.3e-74	249	0.786	0.979	2	431			Paris	PARIS_II	Defense
	filter_wgb211_proteins	AHGDCKHJ_02927	Paris_II__AriB_DUF4435_II	2725	defense-finder-models/DefenseFinder/Paris/PARIS_II	filter_wgb211_proteins_PARIS_II_7	1	1	1	2	1	Paris_II__AriB_DUF4435_II	mandatory	307	5.1e-41	139.5	0.947	0.987	1	303			Paris	PARIS_II	Defense
	filter_wgb211_proteins	AHGDCKHJ_04522	Wadjet__JetC_I	4231	defense-finder-models/DefenseFinder/Wadjet/Wadjet_I	filter_wgb211_proteins_Wadjet_I_13	1	1	0.75	3	1	Wadjet__JetC_I	mandatory	1126	0	1155.6	0.994	0.972	19	1113		filter_wgb211_proteins_Wadjet_11	Wadjet	Wadjet_I	Defense
	filter_wgb211_proteins	AHGDCKHJ_04523	Wadjet__JetB_I	4232	defense-finder-models/DefenseFinder/Wadjet/Wadjet_I	filter_wgb211_proteins_Wadjet_I_13	1	1	0.75	3	1	Wadjet__JetB_I	mandatory	233	9.3e-61	203.1	0.81	0.863	31	231		filter_wgb211_proteins_Wadjet_11	Wadjet	Wadjet_I	Defense
	filter_wgb211_proteins	AHGDCKHJ_04524	Wadjet__JetA_I	4233	defense-finder-models/DefenseFinder/Wadjet/Wadjet_I	filter_wgb211_proteins_Wadjet_I_13	1	1	0.75	3	1	Wadjet__JetA_I	mandatory	489	1.7e-149	496.9	0.992	0.988	5	487		filter_wgb211_proteins_Wadjet_11	Wadjet	Wadjet_I	Defense
	filter_gyh_proteins	GMLJMDME_00380	RM_Type_III__Type_III_MTases_FAM_0	324	defense-finder-models/RM/RM/RM_Type_III	filter_gyh_proteins_RM_Type_III_18	1	1	1	2	1	RM_Type_III__Type_III_MTases_FAM_0	mandatory	506	9.8e-129	429	0.696	0.777	2	394			RM	RM_Type_III	Defense
	filter_gyh_proteins	GMLJMDME_00381	RM_Type_III__Type_III_REases_FAM_1.einsi_trimmed	325	defense-finder-models/RM/RM/RM_Type_III	filter_gyh_proteins_RM_Type_III_18	1	1	1	2	1	RM_Type_III__Type_III_REases_FAM_0.einsi_trimmed	mandatory	881	2.8e-90	301.6	0.528	0.507	4	450			RM	RM_Type_III	Defense
	filter_gyh_proteins	GMLJMDME_00382	Shedu__SduA	326	defense-finder-models/DefenseFinder/Shedu/Shedu	filter_gyh_proteins_Shedu_10	1	1	1	1	1	Shedu__SduA	mandatory	355	9.8e-50	168	0.758	0.803	66	350			Shedu	Shedu	Defense
	filter_gyh_proteins	GMLJMDME_00692	Zorya_III__ZorF3	628	defense-finder-models/DefenseFinder/Zorya/Zorya_TypeIII	filter_gyh_proteins_Zorya_TypeIII_15	1	1	0.75	3	1	Zorya_III__ZorF3	mandatory	125	2.1e-38	130.5	0.498	0.936	4	120			Zorya	Zorya_TypeIII	Defense
	filter_gyh_proteins	GMLJMDME_00693	Zorya__ZorB	629	defense-finder-models/DefenseFinder/Zorya/Zorya_TypeIII	filter_gyh_proteins_Zorya_TypeIII_15	1	1	0.75	3	1	Zorya__ZorB	mandatory	212	9e-14	49.3	0.796	0.901	11	201			Zorya	Zorya_TypeIII	Defense
	filter_gyh_proteins	GMLJMDME_00695	Zorya_III__ZorG3	631	defense-finder-models/DefenseFinder/Zorya/Zorya_TypeIII	filter_gyh_proteins_Zorya_TypeIII_15	1	1	0.75	3	1	Zorya_III__ZorG3	mandatory	217	3.5e-69	231.2	0.888	0.991	2	216			Zorya	Zorya_TypeIII	Defense
	filter_gyh_proteins	GMLJMDME_00916	CBASS__2TM_new	851	defense-finder-models/DefenseFinder/Pycsar/Pycsar	filter_gyh_proteins_Pycsar_8	1	1	1	1.5	3	CBASS__Effector_2TM_S_2TMBeta	accessory	174	2.1e-44	149.8	0.711	0.92	13	172			Pycsar	Pycsar	Defense
	filter_gyh_proteins	GMLJMDME_00918	Pycsar__AG_cyclase	853	defense-finder-models/DefenseFinder/Pycsar/Pycsar	filter_gyh_proteins_Pycsar_8	1	1	1	1.5	3	Pycsar__AG_cyclase	mandatory	220	1.2e-49	167.1	0.632	0.886	13	207			Pycsar	Pycsar	Defense
	filter_gyh_proteins	GMLJMDME_00920	Pycsar__AG_cyclase	855	defense-finder-models/DefenseFinder/Pycsar/Pycsar	filter_gyh_proteins_Pycsar_8	1	1	1	1.5	3	Pycsar__AG_cyclase	mandatory	306	2.4e-11	41.3	0.599	0.605	40	224			Pycsar	Pycsar	Defense
	filter_gyh_proteins	GMLJMDME_00921	CBASS__Effector_TIR	856	defense-finder-models/DefenseFinder/Pycsar/Pycsar	filter_gyh_proteins_Pycsar_8	1	1	1	1.5	3	CBASS__Effector_2TM_S_2TMBeta	accessory	306	1.4e-78	262.1	0.863	0.964	11	305			Pycsar	Pycsar	Defense
	filter_gyh_proteins	GMLJMDME_00922	Pycsar__AG_cyclase	857	defense-finder-models/DefenseFinder/Pycsar/Pycsar	filter_gyh_proteins_Pycsar_8	1	1	1	1.5	3	Pycsar__AG_cyclase	mandatory	233	8.4e-64	213.6	0.795	0.966	7	231			Pycsar	Pycsar	Defense
	filter_gyh_proteins	GMLJMDME_00945	Gabija__GajB_3	880	defense-finder-models/DefenseFinder/Gabija/Gabija	filter_gyh_proteins_Gabija_6	1	1	1	2	1	Gabija__GajB_1	mandatory	365	1.4e-114	380.9	0.969	0.934	7	347			Gabija	Gabija	Defense
	filter_gyh_proteins	GMLJMDME_00946	Gabija__GajA	881	defense-finder-models/DefenseFinder/Gabija/Gabija	filter_gyh_proteins_Gabija_6	1	1	1	2	1	Gabija__GajA	mandatory	526	1e-37	128.1	0.813	0.937	1	493			Gabija	Gabija	Defense
	filter_gyh_proteins	GMLJMDME_01021	Wadjet__JetD_I	956	defense-finder-models/DefenseFinder/Wadjet/Wadjet_I	filter_gyh_proteins_Wadjet_I_13	1	1	1	4	1	Wadjet__JetD_I	mandatory	403	3.9e-31	106.5	0.873	0.931	24	398		filter_gyh_proteins_Wadjet_11	Wadjet	Wadjet_I	Defense
	filter_gyh_proteins	GMLJMDME_01022	Wadjet__JetC_I	957	defense-finder-models/DefenseFinder/Wadjet/Wadjet_I	filter_gyh_proteins_Wadjet_I_13	1	1	1	4	1	Wadjet__JetC_I	mandatory	1139	7.4e-118	392.8	0.979	0.965	2	1100		filter_gyh_proteins_Wadjet_11	Wadjet	Wadjet_I	Defense
	filter_gyh_proteins	GMLJMDME_01023	Wadjet__JetB_I	958	defense-finder-models/DefenseFinder/Wadjet/Wadjet_I	filter_gyh_proteins_Wadjet_I_13	1	1	1	4	1	Wadjet__JetB_I	mandatory	218	3.1e-22	76.9	0.888	0.977	1	213		filter_gyh_proteins_Wadjet_11	Wadjet	Wadjet_I	Defense
	filter_gyh_proteins	GMLJMDME_01024	Wadjet__JetA_I	959	defense-finder-models/DefenseFinder/Wadjet/Wadjet_I	filter_gyh_proteins_Wadjet_I_13	1	1	1	4	1	Wadjet__JetA_I	mandatory	473	1.7e-25	87.8	0.966	0.987	4	470		filter_gyh_proteins_Wadjet_11	Wadjet	Wadjet_I	Defense
	filter_gyh_proteins	GMLJMDME_01073	CBASS__Cyclase_II	1008	defense-finder-models/DefenseFinder/CBASS/CBASS_III	filter_gyh_proteins_CBASS_III_5	1	1	1	3	1	CBASS__Cyclase_SMODS	mandatory	321	2.6e-22	77.3	0.893	0.953	15	320		filter_gyh_proteins_CBASS_3,filter_gyh_proteins_CBASS_I_4	CBASS	CBASS_III	Defense
	filter_gyh_proteins	GMLJMDME_01074	CBASS__bacHORMA_1	1009	defense-finder-models/DefenseFinder/CBASS/CBASS_III	filter_gyh_proteins_CBASS_III_5	1	1	1	3	1	CBASS__HORMA	mandatory	171	4.3e-63	210.1	0.994	0.971	4	169		filter_gyh_proteins_CBASS_3	CBASS	CBASS_III	Defense
	filter_gyh_proteins	GMLJMDME_01075	CBASS__TRIP13	1010	defense-finder-models/DefenseFinder/CBASS/CBASS_III	filter_gyh_proteins_CBASS_III_5	1	1	1	3	1	CBASS__HORMA	mandatory	310	1.5e-115	383.5	0.987	0.977	6	308		filter_gyh_proteins_CBASS_3	CBASS	CBASS_III	Defense
	filter_gyh_proteins	GMLJMDME_01076	CBASS__Endonuc_small	1011	defense-finder-models/DefenseFinder/CBASS/CBASS_III	filter_gyh_proteins_CBASS_III_5	1	1	1	3	1	CBASS__Effector_2TM_S_2TMBeta	mandatory	241	3.7e-130	430.6	1	1	1	241		filter_gyh_proteins_CBASS_3,filter_gyh_proteins_CBASS_I_4	CBASS	CBASS_III	Defense
	filter_gyh_proteins	GMLJMDME_01369	RM__Type_I_S_52	1302	defense-finder-models/RM/RM/RM_Type_I	filter_gyh_proteins_RM_Type_I_17	1	1	1	3	1	RM__Type_I_S_01	mandatory	563	1.2e-79	266.6	0.654	0.993	3	561		filter_gyh_proteins_PrrC_16	RM	RM_Type_I	Defense
	filter_gyh_proteins	GMLJMDME_01371	RM__Type_I_MTases_FAM_1	1304	defense-finder-models/RM/RM/RM_Type_I	filter_gyh_proteins_RM_Type_I_17	1	1	1	3	1	RM__Type_I_MTases_FAM_0	mandatory	492	3.8e-182	604.1	0.996	0.972	3	480		filter_gyh_proteins_PrrC_16	RM	RM_Type_I	Defense
	filter_gyh_proteins	GMLJMDME_01372	RM__Type_I_REases_FAM_2.einsi_trimmed	1305	defense-finder-models/RM/RM/RM_Type_I	filter_gyh_proteins_RM_Type_I_17	1	1	1	3	1	RM__Type_I_REases_FAM_0.einsi_trimmed	mandatory	796	1.9e-204	679.5	0.645	0.687	4	550		filter_gyh_proteins_PrrC_16	RM	RM_Type_I	Defense
	filter_gyh_proteins	GMLJMDME_02701	RM_Type_IV__FAM_1	2548	defense-finder-models/RM/RM/RM_Type_IV	filter_gyh_proteins_RM_Type_IV_19	1	1	0.333	2	1	RM_Type_IV__FAM_1	mandatory	681	8.4e-90	300.4	0.513	0.441	330	629			RM	RM_Type_IV	Defense
	filter_gyh_proteins	GMLJMDME_02702	RM_Type_IV__Type_IV_01	2549	defense-finder-models/RM/RM/RM_Type_IV	filter_gyh_proteins_RM_Type_IV_19	1	1	0.333	2	1	RM_Type_IV__Type_IV_01	mandatory	436	2.4e-58	196.9	0.781	0.945	6	417			RM	RM_Type_IV	Defense
	filter_gyh_proteins	GMLJMDME_02706	Retron__RT_Tot_7	2553	defense-finder-models/DefenseFinder/Retron/Retron_III	filter_gyh_proteins_Retron_III_9	1	1	0.5	2	1	Retron__RT_Tot_1	mandatory	351	4.6e-113	375.8	0.823	0.88	27	335			Retron	Retron_III	Defense
	filter_gyh_proteins	GMLJMDME_02707	Retron_III__PRTase	2554	defense-finder-models/DefenseFinder/Retron/Retron_III	filter_gyh_proteins_Retron_III_9	1	1	0.5	2	1	Retron_III__PRTase	mandatory	270	4.4e-61	204.7	0.982	0.985	5	270			Retron	Retron_III	Defense
	filter_gyh_proteins	GMLJMDME_02946	PD-T7-1__PD-T7-1	2781	defense-finder-models/DefenseFinder/PD-T7-1/PD-T7-1	filter_gyh_proteins_PD-T7-1_7	1	1	1	1	1	PD-T7-1__PD-T7-1	mandatory	458	3.2e-174	577.7	0.989	0.985	1	451			PD-T7-1	PD-T7-1	Defense
	filter_gyh_proteins	GMLJMDME_03118	Wadjet__JetA_I	2953	defense-finder-models/DefenseFinder/Wadjet/Wadjet_I	filter_gyh_proteins_Wadjet_I_14	1	1	0.75	3	1	Wadjet__JetA_I	mandatory	489	6.1e-150	498.3	0.992	0.988	5	487		filter_gyh_proteins_Wadjet_12	Wadjet	Wadjet_I	Defense
	filter_gyh_proteins	GMLJMDME_03119	Wadjet__JetB_I	2954	defense-finder-models/DefenseFinder/Wadjet/Wadjet_I	filter_gyh_proteins_Wadjet_I_14	1	1	0.75	3	1	Wadjet__JetB_I	mandatory	233	2.4e-61	205	0.81	0.863	31	231		filter_gyh_proteins_Wadjet_12	Wadjet	Wadjet_I	Defense
	filter_gyh_proteins	GMLJMDME_03120	Wadjet__JetC_I	2955	defense-finder-models/DefenseFinder/Wadjet/Wadjet_I	filter_gyh_proteins_Wadjet_I_14	1	1	0.75	3	1	Wadjet__JetC_I	mandatory	1126	0	1155.5	0.994	0.972	19	1113		filter_gyh_proteins_Wadjet_12	Wadjet	Wadjet_I	Defense
	filter_gyh_proteins	GMLJMDME_03390	6A_MBL__MblB	3213	defense-finder-models/DefenseFinder/6A_MBL/6A_MBL	filter_gyh_proteins_6A_MBL_1	1	1	1	2	1	6A_MBL__MblB	mandatory	386	7.9e-43	144.5	0.953	0.953	5	372			6A_MBL	6A_MBL	Defense
	filter_gyh_proteins	GMLJMDME_03391	6A_MBL__cap2_3	3214	defense-finder-models/DefenseFinder/6A_MBL/6A_MBL	filter_gyh_proteins_6A_MBL_1	1	1	1	2	1	6A_MBL__cap2_3	mandatory	746	3.4e-47	158.8	0.549	0.536	344	743			6A_MBL	6A_MBL	Defense
	filter_gyh_proteins	GMLJMDME_03394	AbiD__AbiD	3217	defense-finder-models/DefenseFinder/AbiD/AbiD	filter_gyh_proteins_AbiD_2	1	1	1	1	1	AbiD__AbiD	mandatory	301	7.3e-77	256.8	0.92	0.977	1	294			AbiD	AbiD	Defense
Stenotrophomonas maltophilia strain KMM 349	kmm349	EJKFLFMC_00397	Azaca__ZacA	384	defense-finder-models/DefenseFinder/Azaca/Azaca	kmm349_Azaca_1	1	1	1	3	1	Azaca__ZacA	mandatory	396	4.8e-119	396.2	0.997	0.995	1	394			Azaca	Azaca	Defense
	kmm349	EJKFLFMC_00398	Azaca__ZacB	385	defense-finder-models/DefenseFinder/Azaca/Azaca	kmm349_Azaca_1	1	1	1	3	1	Azaca__ZacB	mandatory	612	1e-159	530.8	0.997	0.997	1	610			Azaca	Azaca	Defense
	kmm349	EJKFLFMC_00399	Azaca__ZacC	386	defense-finder-models/DefenseFinder/Azaca/Azaca	kmm349_Azaca_1	1	1	1	3	1	Azaca__ZacC	mandatory	1070	0	1061.1	0.993	0.992	9	1069			Azaca	Azaca	Defense
	kmm349	EJKFLFMC_01236	Retron__RT_Tot_10	1202	defense-finder-models/DefenseFinder/Retron/Retron_VI	kmm349_Retron_VI_5	1	1	1	2	1	Retron__RT_Tot_1	mandatory	334	8.9e-83	276	0.975	0.946	4	319			Retron	Retron_VI	Defense
	kmm349	EJKFLFMC_01237	Retron_VI__HTH	1203	defense-finder-models/DefenseFinder/Retron/Retron_VI	kmm349_Retron_VI_5	1	1	1	2	1	Retron_VI__HTH	mandatory	86	1.5e-20	70.9	0.818	0.907	1	78			Retron	Retron_VI	Defense
	kmm349	EJKFLFMC_01767	RM__Type_I_MTases_FAM_0	1714	defense-finder-models/RM/RM/RM_Type_I	kmm349_RM_Type_I_11	1	1	1	3	1	RM__Type_I_MTases_FAM_0	mandatory	498	7e-168	557.5	0.986	0.984	4	493		kmm349_PrrC_10	RM	RM_Type_I	Defense
	kmm349	EJKFLFMC_01768	RM__Type_I_MTases_FAM_0	1715	defense-finder-models/RM/RM/RM_Type_I	kmm349_RM_Type_I_11	1	1	1	3	1	RM__Type_I_MTases_FAM_0	mandatory	507	2e-155	516.4	0.928	0.909	6	466		kmm349_PrrC_10	RM	RM_Type_I	Defense
	kmm349	EJKFLFMC_01769	Gabija__GajA	1716	defense-finder-models/DefenseFinder/Gabija/Gabija	kmm349_Gabija_3	1	1	1	2	1	Gabija__GajA	mandatory	641	5.3e-150	499	0.997	0.997	1	639			Gabija	Gabija	Defense
	kmm349	EJKFLFMC_01770	Gabija__GajB_2	1717	defense-finder-models/DefenseFinder/Gabija/Gabija	kmm349_Gabija_3	1	1	1	2	1	Gabija__GajB_1	mandatory	558	1.1e-79	266.4	0.737	0.918	15	526			Gabija	Gabija	Defense
	kmm349	EJKFLFMC_01771	RM__Type_I_S_02	1718	defense-finder-models/RM/RM/RM_Type_I	kmm349_RM_Type_I_11	1	1	1	3	1	RM__Type_I_S_01	mandatory	386	1.1e-53	180.7	0.84	0.946	9	373		kmm349_PrrC_10	RM	RM_Type_I	Defense
	kmm349	EJKFLFMC_01772	RM__Type_I_REases_FAM_0.einsi_trimmed	1719	defense-finder-models/RM/RM/RM_Type_I	kmm349_RM_Type_I_11	1	1	1	3	1	RM__Type_I_REases_FAM_0.einsi_trimmed	mandatory	995	3.4e-195	649.1	0.973	0.942	43	979		kmm349_PrrC_10	RM	RM_Type_I	Defense
	kmm349	EJKFLFMC_02356	Zorya_III__ZorG3	2299	defense-finder-models/DefenseFinder/Zorya/Zorya_TypeIII	kmm349_Zorya_TypeIII_9	1	1	1	4	1	Zorya_III__ZorG3	mandatory	217	2.8e-70	234.8	0.892	0.995	1	216			Zorya	Zorya_TypeIII	Defense
	kmm349	EJKFLFMC_02357	Zorya__ZorA	2300	defense-finder-models/DefenseFinder/Zorya/Zorya_TypeIII	kmm349_Zorya_TypeIII_9	1	1	1	4	1	Zorya__ZorA2	mandatory	754	2e-08	31.3	0.469	0.432	109	434			Zorya	Zorya_TypeIII	Defense
	kmm349	EJKFLFMC_02358	Zorya__ZorB	2301	defense-finder-models/DefenseFinder/Zorya/Zorya_TypeIII	kmm349_Zorya_TypeIII_9	1	1	1	4	1	Zorya__ZorB	mandatory	212	1.6e-12	45.1	0.796	0.901	11	201			Zorya	Zorya_TypeIII	Defense
	kmm349	EJKFLFMC_02359	Zorya_III__ZorF3	2302	defense-finder-models/DefenseFinder/Zorya/Zorya_TypeIII	kmm349_Zorya_TypeIII_9	1	1	1	4	1	Zorya_III__ZorF3	mandatory	125	2.8e-38	130.1	0.494	0.928	6	121			Zorya	Zorya_TypeIII	Defense
	kmm349	EJKFLFMC_02578	Prometheus__ProA	2514	defense-finder-models/DefenseFinder/Prometheus/Prometheus	kmm349_Prometheus_4	1	1	1	1	1	Prometheus__ProA	mandatory	1885	6.3e-304	1010	0.538	0.484	968	1879			Prometheus	Prometheus	Defense
	kmm349	EJKFLFMC_03326	SoFic__SoFic	3247	defense-finder-models/DefenseFinder/SoFIC/SoFic	kmm349_SoFic_6	1	1	1	1	1	SoFic__SoFic	mandatory	381	7.3e-105	349	0.981	0.953	18	380			SoFIC	SoFic	Defense
	kmm349	EJKFLFMC_03846	DS-12__DS-12B	3764	defense-finder-models/DefenseFinder/DS-12B/DS-12B	kmm349_DS-12B_2	1	1	1	1	1	DS-12__DS-12B	mandatory	745	2.2e-213	708.8	0.984	0.999	1	744			DS-12B	DS-12B	Defense
	kmm349	EJKFLFMC_04091	Wadjet__JetC_I	3997	defense-finder-models/DefenseFinder/Wadjet/Wadjet_I	kmm349_Wadjet_I_8	1	1	0.75	3	1	Wadjet__JetC_I	mandatory	1126	0	1154.6	0.994	0.972	19	1113		kmm349_Wadjet_7	Wadjet	Wadjet_I	Defense
	kmm349	EJKFLFMC_04092	Wadjet__JetB_I	3998	defense-finder-models/DefenseFinder/Wadjet/Wadjet_I	kmm349_Wadjet_I_8	1	1	0.75	3	1	Wadjet__JetB_I	mandatory	233	3.5e-61	204.4	0.806	0.828	39	231		kmm349_Wadjet_7	Wadjet	Wadjet_I	Defense
	kmm349	EJKFLFMC_04093	Wadjet__JetA_I	3999	defense-finder-models/DefenseFinder/Wadjet/Wadjet_I	kmm349_Wadjet_I_8	1	1	0.75	3	1	Wadjet__JetA_I	mandatory	489	1.3e-150	500.4	0.992	0.988	5	487		kmm349_Wadjet_7	Wadjet	Wadjet_I	Defense
	filter_503_proteins	LCKEIEHK_01213	Rst_HelicaseDUF2290__DUF2290_Pers	1128	defense-finder-models/DefenseFinder/Rst_HelicaseDUF2290/Rst_HelicaseDUF2290	filter_503_proteins_Rst_HelicaseDUF2290_6	1	1	1	2	1	Rst_HelicaseDUF2290__DUF2290	mandatory	222	1.7e-59	198.7	0.977	0.977	4	220			Rst_HelicaseDUF2290	Rst_HelicaseDUF2290	Defense
	filter_503_proteins	LCKEIEHK_01214	Rst_HelicaseDUF2290__Helicase	1129	defense-finder-models/DefenseFinder/Rst_HelicaseDUF2290/Rst_HelicaseDUF2290	filter_503_proteins_Rst_HelicaseDUF2290_6	1	1	1	2	1	Rst_HelicaseDUF2290__Helicase	mandatory	702	9.1e-292	967.3	0.982	0.986	1	692			Rst_HelicaseDUF2290	Rst_HelicaseDUF2290	Defense
	filter_503_proteins	LCKEIEHK_02017	Wadjet__JetD_I	1865	defense-finder-models/DefenseFinder/Wadjet/Wadjet_I	filter_503_proteins_Wadjet_I_9	1	1	1	4	1	Wadjet__JetD_I	mandatory	396	4.7e-55	185.2	0.824	0.864	41	382		filter_503_proteins_Wadjet_7	Wadjet	Wadjet_I	Defense
	filter_503_proteins	LCKEIEHK_02018	Wadjet__JetC_I	1866	defense-finder-models/DefenseFinder/Wadjet/Wadjet_I	filter_503_proteins_Wadjet_I_9	1	1	1	4	1	Wadjet__JetC_I	mandatory	1138	1.2e-126	422	0.987	0.972	1	1106		filter_503_proteins_Wadjet_7	Wadjet	Wadjet_I	Defense
	filter_503_proteins	LCKEIEHK_02019	Wadjet__JetB_I	1867	defense-finder-models/DefenseFinder/Wadjet/Wadjet_I	filter_503_proteins_Wadjet_I_9	1	1	1	4	1	Wadjet__JetB_I	mandatory	198	5e-25	86.1	0.777	0.919	14	195		filter_503_proteins_Wadjet_7	Wadjet	Wadjet_I	Defense
	filter_503_proteins	LCKEIEHK_02020	Wadjet__JetA_I	1868	defense-finder-models/DefenseFinder/Wadjet/Wadjet_I	filter_503_proteins_Wadjet_I_9	1	1	1	4	1	Wadjet__JetA_I	mandatory	482	8.4e-36	121.8	0.966	0.956	19	479		filter_503_proteins_Wadjet_7	Wadjet	Wadjet_I	Defense
	filter_503_proteins	LCKEIEHK_02201	Gabija__GajA	2049	defense-finder-models/DefenseFinder/Gabija/Gabija	filter_503_proteins_Gabija_3	1	1	1	2	1	Gabija__GajA	mandatory	526	1.1e-37	128	0.815	0.939	1	494			Gabija	Gabija	Defense
	filter_503_proteins	LCKEIEHK_02202	Gabija__GajB_3	2050	defense-finder-models/DefenseFinder/Gabija/Gabija	filter_503_proteins_Gabija_3	1	1	1	2	1	Gabija__GajB_1	mandatory	365	1.3e-113	377.8	0.969	0.934	7	347			Gabija	Gabija	Defense
	filter_503_proteins	LCKEIEHK_02428	Zorya_III__ZorG3	2276	defense-finder-models/DefenseFinder/Zorya/Zorya_TypeIII	filter_503_proteins_Zorya_TypeIII_11	1	1	0.75	3	1	Zorya_III__ZorG3	mandatory	217	1.3e-69	232.6	0.892	0.995	1	216			Zorya	Zorya_TypeIII	Defense
	filter_503_proteins	LCKEIEHK_02430	Zorya__ZorB	2278	defense-finder-models/DefenseFinder/Zorya/Zorya_TypeIII	filter_503_proteins_Zorya_TypeIII_11	1	1	0.75	3	1	Zorya__ZorB	mandatory	212	9.4e-14	49.3	0.796	0.901	11	201			Zorya	Zorya_TypeIII	Defense
	filter_503_proteins	LCKEIEHK_02431	Zorya_III__ZorF3	2279	defense-finder-models/DefenseFinder/Zorya/Zorya_TypeIII	filter_503_proteins_Zorya_TypeIII_11	1	1	0.75	3	1	Zorya_III__ZorF3	mandatory	122	6.4e-38	128.9	0.49	0.943	6	120			Zorya	Zorya_TypeIII	Defense
	filter_503_proteins	LCKEIEHK_02665	RloC__RloC	2506	defense-finder-models/DefenseFinder/RloC/RloC	filter_503_proteins_RloC_5	1	1	1	1	1	RloC__RloC	mandatory	868	5.8e-114	380.2	0.988	0.901	80	861			RloC	RloC	Defense
	filter_503_proteins	LCKEIEHK_02829	Old_exonuclease__Old_exonuclease	2637	defense-finder-models/DefenseFinder/Old_exonuclease/Old_exonuclease	filter_503_proteins_Old_exonuclease_4	1	1	1	1	1	Old_exonuclease__Old_exonuclease	mandatory	589	7.3e-129	428.7	0.998	0.983	1	579			Old_exonuclease	Old_exonuclease	Defense
	filter_503_proteins	LCKEIEHK_03906	BREX__brxL	3685	defense-finder-models/DefenseFinder/BREX/BREX	filter_503_proteins_BREX_2	1	1	0.5	4	1	BREX__brxL	accessory	702	1.2e-255	848.2	0.83	0.993	2	698			BREX	BREX	Defense
	filter_503_proteins	LCKEIEHK_03907	BREX__pglZA	3686	defense-finder-models/DefenseFinder/BREX/BREX	filter_503_proteins_BREX_2	1	1	0.5	4	1	BREX__pglZB	mandatory	841	1.1e-39	134.5	0.6	0.592	250	747			BREX	BREX	Defense
	filter_503_proteins	LCKEIEHK_03911	BREX__pglX3	3690	defense-finder-models/DefenseFinder/BREX/BREX	filter_503_proteins_BREX_2	1	1	0.5	4	1	BREX__pglX1	accessory	630	3e-188	626.2	0.483	0.997	1	628			BREX	BREX	Defense
	filter_503_proteins	LCKEIEHK_03914	BREX__brxC	3693	defense-finder-models/DefenseFinder/BREX/BREX	filter_503_proteins_BREX_2	1	1	0.5	4	1	BREX__brxC	accessory	1207	3.1e-230	765.5	0.969	0.998	1	1204			BREX	BREX	Defense
	filter_503_proteins	LCKEIEHK_03915	BREX__brxB_DUF1788	3694	defense-finder-models/DefenseFinder/BREX/BREX	filter_503_proteins_BREX_2	1	1	0.5	4	1	BREX__brxB_DUF1788	accessory	191	8e-11	40	0.976	0.66	63	188			BREX	BREX	Defense
	filter_503_proteins	LCKEIEHK_03916	BREX__brxA_DUF1819	3695	defense-finder-models/DefenseFinder/BREX/BREX	filter_503_proteins_BREX_2	1	1	0.5	4	1	BREX__brxA_DUF1819	accessory	169	2.2e-19	67.9	0.527	0.586	1	99			BREX	BREX	Defense
	filter_503_proteins	LCKEIEHK_03917	BREX__brxE	3696	defense-finder-models/DefenseFinder/BREX/BREX	filter_503_proteins_BREX_2	1	1	0.5	4	1	BREX__brxE	accessory	166	3.7e-06	24.8	0.485	0.518	3	88			BREX	BREX	Defense
	filter_503_proteins	LCKEIEHK_04132	6A_MBL__cap2_3	3908	defense-finder-models/DefenseFinder/6A_MBL/6A_MBL	filter_503_proteins_6A_MBL_1	1	1	1	2	1	6A_MBL__cap2_3	mandatory	746	3.5e-47	158.8	0.549	0.536	344	743			6A_MBL	6A_MBL	Defense
	filter_503_proteins	LCKEIEHK_04133	6A_MBL__MblB	3909	defense-finder-models/DefenseFinder/6A_MBL/6A_MBL	filter_503_proteins_6A_MBL_1	1	1	1	2	1	6A_MBL__MblB	mandatory	386	8e-43	144.5	0.953	0.953	5	372			6A_MBL	6A_MBL	Defense
	filter_503_proteins	LCKEIEHK_04408	Wadjet__JetC_I	4177	defense-finder-models/DefenseFinder/Wadjet/Wadjet_I	filter_503_proteins_Wadjet_I_10	1	1	0.75	3	1	Wadjet__JetC_I	mandatory	1126	0	1152.9	0.994	0.972	19	1113		filter_503_proteins_Wadjet_8	Wadjet	Wadjet_I	Defense
	filter_503_proteins	LCKEIEHK_04409	Wadjet__JetB_I	4178	defense-finder-models/DefenseFinder/Wadjet/Wadjet_I	filter_503_proteins_Wadjet_I_10	1	1	0.75	3	1	Wadjet__JetB_I	mandatory	233	3.6e-61	204.4	0.806	0.828	39	231		filter_503_proteins_Wadjet_8	Wadjet	Wadjet_I	Defense
	filter_503_proteins	LCKEIEHK_04410	Wadjet__JetA_I	4179	defense-finder-models/DefenseFinder/Wadjet/Wadjet_I	filter_503_proteins_Wadjet_I_10	1	1	0.75	3	1	Wadjet__JetA_I	mandatory	489	2.6e-147	489.7	0.992	0.988	5	487		filter_503_proteins_Wadjet_8	Wadjet	Wadjet_I	Defense
	filter_ouc_proteins	CFKNJLAJ_00383	RM_Type_II__Type_II_MTases_FAM_0	371	defense-finder-models/RM/RM/RM_Type_II	filter_ouc_proteins_RM_Type_II_8	1	1	1	2	1	RM_Type_II__Type_II_MTases_FAM_0	mandatory	503	7.1e-61	204.4	0.97	0.992	3	501			RM	RM_Type_II	Defense
	filter_ouc_proteins	CFKNJLAJ_00388	RM_Type_II__Type_II_REase38	376	defense-finder-models/RM/RM/RM_Type_II	filter_ouc_proteins_RM_Type_II_8	1	1	1	2	1	RM_Type_II__Type_II_REase01	mandatory	863	8.1e-155	515	0.909	0.954	20	842			RM	RM_Type_II	Defense
	filter_ouc_proteins	CFKNJLAJ_00618	AbiEii__AbiEii	606	defense-finder-models/DefenseFinder/AbiE/AbiE	filter_ouc_proteins_AbiE_1	1	1	1	2	1	AbiEii__AbiEii	mandatory	258	2.2e-38	130.5	0.962	0.888	9	237			AbiE	AbiE	Defense
	filter_ouc_proteins	CFKNJLAJ_00619	AbiEii__AbiEi_4	607	defense-finder-models/DefenseFinder/AbiE/AbiE	filter_ouc_proteins_AbiE_1	1	1	1	2	1	AbiEii__AbiEi_1	mandatory	200	3.8e-10	37.7	0.898	0.215	11	53			AbiE	AbiE	Defense
	filter_ouc_proteins	CFKNJLAJ_01244	CBASS__Cyclase_new	1164	defense-finder-models/DefenseFinder/CBASS/CBASS_I	filter_ouc_proteins_CBASS_I_3	1	1	1	2	1	CBASS__Cyclase_SMODS	mandatory	340	4.8e-126	418.4	0.88	0.944	3	323		filter_ouc_proteins_CBASS_2	CBASS	CBASS_I	Defense
	filter_ouc_proteins	CFKNJLAJ_01245	CBASS__Effector_2TM_S_2TMBeta	1165	defense-finder-models/DefenseFinder/CBASS/CBASS_I	filter_ouc_proteins_CBASS_I_3	1	1	1	2	1	CBASS__Effector_2TM_S_2TMBeta	mandatory	92	1e-25	88.4	0.506	0.978	2	91		filter_ouc_proteins_CBASS_2	CBASS	CBASS_I	Defense
	filter_ouc_proteins	CFKNJLAJ_01782	Olokun__OloA	1683	defense-finder-models/DefenseFinder/Olokun/Olokun	filter_ouc_proteins_Olokun_4	1	1	1	2	1	Olokun__OloA	mandatory	634	1e-80	270.4	0.965	0.879	74	630			Olokun	Olokun	Defense
	filter_ouc_proteins	CFKNJLAJ_01783	Olokun__OloB	1684	defense-finder-models/DefenseFinder/Olokun/Olokun	filter_ouc_proteins_Olokun_4	1	1	1	2	1	Olokun__OloB	mandatory	597	2.6e-172	572.5	0.996	0.951	1	568			Olokun	Olokun	Defense
	filter_ouc_proteins	CFKNJLAJ_02392	Zorya_III__ZorG3	2290	defense-finder-models/DefenseFinder/Zorya/Zorya_TypeIII	filter_ouc_proteins_Zorya_TypeIII_7	1	1	0.75	3	1	Zorya_III__ZorG3	mandatory	217	3.5e-70	234.5	0.892	0.995	1	216			Zorya	Zorya_TypeIII	Defense
	filter_ouc_proteins	CFKNJLAJ_02394	Zorya__ZorB	2292	defense-finder-models/DefenseFinder/Zorya/Zorya_TypeIII	filter_ouc_proteins_Zorya_TypeIII_7	1	1	0.75	3	1	Zorya__ZorB	mandatory	212	7e-14	49.6	0.796	0.901	11	201			Zorya	Zorya_TypeIII	Defense
	filter_ouc_proteins	CFKNJLAJ_02395	Zorya_III__ZorF3	2293	defense-finder-models/DefenseFinder/Zorya/Zorya_TypeIII	filter_ouc_proteins_Zorya_TypeIII_7	1	1	0.75	3	1	Zorya_III__ZorF3	mandatory	122	1e-37	128.2	0.49	0.943	6	120			Zorya	Zorya_TypeIII	Defense
	filter_ouc_proteins	CFKNJLAJ_04234	Wadjet__JetC_I	4041	defense-finder-models/DefenseFinder/Wadjet/Wadjet_I	filter_ouc_proteins_Wadjet_I_6	1	1	0.75	3	1	Wadjet__JetC_I	mandatory	1126	0	1152.1	0.994	0.972	19	1113		filter_ouc_proteins_Wadjet_5	Wadjet	Wadjet_I	Defense
	filter_ouc_proteins	CFKNJLAJ_04235	Wadjet__JetB_I	4042	defense-finder-models/DefenseFinder/Wadjet/Wadjet_I	filter_ouc_proteins_Wadjet_I_6	1	1	0.75	3	1	Wadjet__JetB_I	mandatory	233	5.2e-62	207.2	0.806	0.828	39	231		filter_ouc_proteins_Wadjet_5	Wadjet	Wadjet_I	Defense
	filter_ouc_proteins	CFKNJLAJ_04236	Wadjet__JetA_I	4043	defense-finder-models/DefenseFinder/Wadjet/Wadjet_I	filter_ouc_proteins_Wadjet_I_6	1	1	0.75	3	1	Wadjet__JetA_I	mandatory	489	9.1e-150	497.7	0.992	0.988	5	487		filter_ouc_proteins_Wadjet_5	Wadjet	Wadjet_I	Defense
Stenotrophomonas maltophilia Strain B418	filter_b418_proteins	INFBCOLJ_00406	Zorya_III__ZorG3	404	defense-finder-models/DefenseFinder/Zorya/Zorya_TypeIII	filter_b418_proteins_Zorya_TypeIII_4	1	1	0.75	3	1	Zorya_III__ZorG3	mandatory	217	1.5e-69	232.4	0.888	0.991	2	216			Zorya	Zorya_TypeIII	Defense
	filter_b418_proteins	INFBCOLJ_00408	Zorya__ZorB	406	defense-finder-models/DefenseFinder/Zorya/Zorya_TypeIII	filter_b418_proteins_Zorya_TypeIII_4	1	1	0.75	3	1	Zorya__ZorB	mandatory	212	1.1e-13	48.9	0.796	0.901	11	201			Zorya	Zorya_TypeIII	Defense
	filter_b418_proteins	INFBCOLJ_00409	Zorya_III__ZorF3	407	defense-finder-models/DefenseFinder/Zorya/Zorya_TypeIII	filter_b418_proteins_Zorya_TypeIII_4	1	1	0.75	3	1	Zorya_III__ZorF3	mandatory	125	5.6e-38	129.1	0.494	0.928	6	121			Zorya	Zorya_TypeIII	Defense
	filter_b418_proteins	INFBCOLJ_02940	AbiD__AbiD	2922	defense-finder-models/DefenseFinder/AbiD/AbiD	filter_b418_proteins_AbiD_1	1	1	1	1	1	AbiD__AbiD	mandatory	301	6.2e-74	247.1	0.926	0.983	1	296			AbiD	AbiD	Defense
	filter_b418_proteins	INFBCOLJ_03005	RM_Type_III__Type_III_REases_FAM_1.einsi_trimmed	2979	defense-finder-models/RM/RM/RM_Type_III	filter_b418_proteins_RM_Type_III_5	1	1	1	2	1	RM_Type_III__Type_III_REases_FAM_0.einsi_trimmed	mandatory	901	4.4e-82	274.4	0.481	0.477	46	475			RM	RM_Type_III	Defense
	filter_b418_proteins	INFBCOLJ_03006	RM_Type_III__Type_III_MTases_FAM_0	2980	defense-finder-models/RM/RM/RM_Type_III	filter_b418_proteins_RM_Type_III_5	1	1	1	2	1	RM_Type_III__Type_III_MTases_FAM_0	mandatory	556	9.4e-99	329.9	0.695	0.799	2	445			RM	RM_Type_III	Defense
	filter_b418_proteins	INFBCOLJ_03901	Wadjet__JetA_I	3839	defense-finder-models/DefenseFinder/Wadjet/Wadjet_I	filter_b418_proteins_Wadjet_I_3	1	1	0.75	3	1	Wadjet__JetA_I	mandatory	489	1.1e-147	490.8	0.992	0.988	5	487		filter_b418_proteins_Wadjet_2	Wadjet	Wadjet_I	Defense
	filter_b418_proteins	INFBCOLJ_03902	Wadjet__JetB_I	3840	defense-finder-models/DefenseFinder/Wadjet/Wadjet_I	filter_b418_proteins_Wadjet_I_3	1	1	0.75	3	1	Wadjet__JetB_I	mandatory	233	2.2e-61	205.1	0.806	0.828	39	231		filter_b418_proteins_Wadjet_2	Wadjet	Wadjet_I	Defense
	filter_b418_proteins	INFBCOLJ_03903	Wadjet__JetC_I	3841	defense-finder-models/DefenseFinder/Wadjet/Wadjet_I	filter_b418_proteins_Wadjet_I_3	1	1	0.75	3	1	Wadjet__JetC_I	mandatory	1126	0	1152	0.994	0.972	19	1113		filter_b418_proteins_Wadjet_2	Wadjet	Wadjet_I	Defense

## Sheet: Table S7
Prediction of Defence System in Mobilomes
ICE/IME
Strains	replicon	hit_id	gene_name	hit_pos	model_fqn	sys_id	sys_loci	locus_num	sys_wholeness	sys_score	sys_occ	hit_gene_ref	hit_status	hit_seq_len	hit_i_eval	hit_score	hit_profile_cov	hit_seq_cov	hit_begin_match	hit_end_match	counterpart	used_in	type	subtype	activity
Stenotrophomonas maltophilia D457	p2_ICE9	NOAFCJIP_01585	CBASS__TRIP13	24	defense-finder-models/DefenseFinder/CBASS/CBASS_III	p2_ICE9_CBASS_III_3	1	1	1	3	1	CBASS__HORMA	mandatory	304	1.1e-109	357.4	0.99	0.964	10	302		p2_ICE9_CBASS_1	CBASS	CBASS_III	Defense
	p2_ICE9	NOAFCJIP_01586	CBASS__HORMA	25	defense-finder-models/DefenseFinder/CBASS/CBASS_III	p2_ICE9_CBASS_III_3	1	1	1	3	1	CBASS__HORMA	mandatory	156	4.2e-79	255	1	1	1	156		p2_ICE9_CBASS_1	CBASS	CBASS_III	Defense
	p2_ICE9	NOAFCJIP_01587	CBASS__bacHORMA_2	26	defense-finder-models/DefenseFinder/CBASS/CBASS_III	p2_ICE9_CBASS_III_3	1	1	1	3	1	CBASS__HORMA	mandatory	166	1.6e-94	305.5	1	1	1	166		p2_ICE9_CBASS_1	CBASS	CBASS_III	Defense
	p2_ICE9	NOAFCJIP_01588	CBASS__Cyclase_II	27	defense-finder-models/DefenseFinder/CBASS/CBASS_III	p2_ICE9_CBASS_III_3	1	1	1	3	1	CBASS__Cyclase_SMODS	mandatory	300	1.8e-25	80.9	0.923	0.993	1	298		p2_ICE9_CBASS_1,p2_ICE9_CBASS_I_2	CBASS	CBASS_III	Defense
	p2_ICE9	NOAFCJIP_01589	CBASS__Endonuc_small	28	defense-finder-models/DefenseFinder/CBASS/CBASS_III	p2_ICE9_CBASS_III_3	1	1	1	3	1	CBASS__Effector_2TM_S_2TMBeta	mandatory	241	5.7e-142	462.6	1	1	1	241		p2_ICE9_CBASS_1,p2_ICE9_CBASS_I_2	CBASS	CBASS_III	Defense
	replicon	hit_id	gene_name	hit_pos	model_fqn	sys_id	sys_loci	locus_num	sys_wholeness	sys_score	sys_occ	hit_gene_ref	hit_status	hit_seq_len	hit_i_eval	hit_score	hit_profile_cov	hit_seq_cov	hit_begin_match	hit_end_match	counterpart	used_in	type	subtype	activity
Stenotrophomonas maltophilia strain Col1	p6_IME1	GPHPHIMF_00873	Kiwa__KwaA	1	defense-finder-models/DefenseFinder/Kiwa/Kiwa	p6_IME1_Kiwa_1	1	1	1	2	1	Kiwa__KwaA	mandatory	87	9.8e-20	61.1	0.424	0.943	1	82			Kiwa	Kiwa	Defense
	p6_IME1	GPHPHIMF_00874	Kiwa__KwaB	2	defense-finder-models/DefenseFinder/Kiwa/Kiwa	p6_IME1_Kiwa_1	1	1	1	2	1	Kiwa__KwaB	mandatory	306	6e-66	213	0.968	0.98	6	305			Kiwa	Kiwa	Defense
	replicon	hit_id	gene_name	hit_pos	model_fqn	sys_id	sys_loci	locus_num	sys_wholeness	sys_score	sys_occ	hit_gene_ref	hit_status	hit_seq_len	hit_i_eval	hit_score	hit_profile_cov	hit_seq_cov	hit_begin_match	hit_end_match	counterpart	used_in	type	subtype	activity
Stenotrophomonas maltophilia strain ISMMS2R	p7_IME1	BEHLIEBP_01215	Shango__SngC	7	defense-finder-models/DefenseFinder/Shango/Shango	p7_IME1_Shango_1	1	1	1	2	1	Shango__SngC	accessory	726	1.3e-272	896.4	0.994	0.99	4	722			Shango	Shango	Defense
	p7_IME1	BEHLIEBP_01216	Shango__SngB	8	defense-finder-models/DefenseFinder/Shango/Shango	p7_IME1_Shango_1	1	1	1	2	1	Shango__SngB	accessory	432	7.9e-186	608	0.995	0.998	2	432			Shango	Shango	Defense
	p7_IME1	BEHLIEBP_01217	Shango__SngA	9	defense-finder-models/DefenseFinder/Shango/Shango	p7_IME1_Shango_1	1	1	1	2	1	Shango__SngA	mandatory	697	5.1e-104	339.3	0.949	0.98	15	697			Shango	Shango	Defense
	replicon	hit_id	gene_name	hit_pos	model_fqn	sys_id	sys_loci	locus_num	sys_wholeness	sys_score	sys_occ	hit_gene_ref	hit_status	hit_seq_len	hit_i_eval	hit_score	hit_profile_cov	hit_seq_cov	hit_begin_match	hit_end_match	counterpart	used_in	type	subtype	activity
Stenotrophomonas maltophilia strain SCAID WND1-2022 (370)	p8_IME3	IFCGNEOP_02863	RloC__RloC	28	defense-finder-models/DefenseFinder/RloC/RloC	p8_IME3_RloC_1	1	1	1	1	1	RloC__RloC	mandatory	873	1e-134	441.7	0.976	0.89	79	855			RloC	RloC	Defense
	replicon	hit_id	gene_name	hit_pos	model_fqn	sys_id	sys_loci	locus_num	sys_wholeness	sys_score	sys_occ	hit_gene_ref	hit_status	hit_seq_len	hit_i_eval	hit_score	hit_profile_cov	hit_seq_cov	hit_begin_match	hit_end_match	counterpart	used_in	type	subtype	activity
S. maltophilia JUNP497	p10_ICE5	GIOLMAJA_02220	PD-T7-2__PD-T7-2_A	18	defense-finder-models/DefenseFinder/PD-T7-2/PD-T7-2	p10_ICE5_PD-T7-2_1	1	1	1	2	1	PD-T7-2__PD-T7-2_A	mandatory	358	2.1e-101	330	0.954	0.983	6	357			PD-T7-2	PD-T7-2	Defense
S. maltophilia JUNP497	p10_ICE5	GIOLMAJA_02221	PD-T7-2__PD-T7-2_B	19	defense-finder-models/DefenseFinder/PD-T7-2/PD-T7-2	p10_ICE5_PD-T7-2_1	1	1	1	2	1	PD-T7-2__PD-T7-2_B	mandatory	586	1e-213	701.3	0.997	0.993	1	582			PD-T7-2	PD-T7-2	Defense
Stenotrophomonas maltophilia 1800	np1_ICE8	KCBNAIBE_01614	CBASS__TRIP13	23	defense-finder-models/DefenseFinder/CBASS/CBASS_III	np1_ICE8_CBASS_III_3	1	1	1	3	1	CBASS__HORMA	mandatory	304	1.1e-109	357.4	0.99	0.964	10	302		np1_ICE8_CBASS_1	CBASS	CBASS_III	Defense
	np1_ICE8	KCBNAIBE_01615	CBASS__HORMA	24	defense-finder-models/DefenseFinder/CBASS/CBASS_III	np1_ICE8_CBASS_III_3	1	1	1	3	1	CBASS__HORMA	mandatory	156	4.1e-79	255	1	1	1	156		np1_ICE8_CBASS_1	CBASS	CBASS_III	Defense
	np1_ICE8	KCBNAIBE_01616	CBASS__bacHORMA_2	25	defense-finder-models/DefenseFinder/CBASS/CBASS_III	np1_ICE8_CBASS_III_3	1	1	1	3	1	CBASS__HORMA	mandatory	166	1.6e-94	305.5	1	1	1	166		np1_ICE8_CBASS_1	CBASS	CBASS_III	Defense
	np1_ICE8	KCBNAIBE_01617	CBASS__Cyclase_II	26	defense-finder-models/DefenseFinder/CBASS/CBASS_III	np1_ICE8_CBASS_III_3	1	1	1	3	1	CBASS__Cyclase_SMODS	mandatory	300	1.7e-25	80.9	0.923	0.993	1	298		np1_ICE8_CBASS_1,np1_ICE8_CBASS_I_2	CBASS	CBASS_III	Defense
	np1_ICE8	KCBNAIBE_01618	CBASS__Endonuc_small	27	defense-finder-models/DefenseFinder/CBASS/CBASS_III	np1_ICE8_CBASS_III_3	1	1	1	3	1	CBASS__Effector_2TM_S_2TMBeta	mandatory	241	5.6e-142	462.6	1	1	1	241		np1_ICE8_CBASS_1,np1_ICE8_CBASS_I_2	CBASS	CBASS_III	Defense
	replicon	hit_id	gene_name	hit_pos	model_fqn	sys_id	sys_loci	locus_num	sys_wholeness	sys_score	sys_occ	hit_gene_ref	hit_status	hit_seq_len	hit_i_eval	hit_score	hit_profile_cov	hit_seq_cov	hit_begin_match	hit_end_match	counterpart	used_in	type	subtype	activity
Stenotrophomonas maltophilia 1800	np1_ICE9	KCBNAIBE_03948	AbiJ__AbiJ	5	defense-finder-models/DefenseFinder/AbiJ/AbiJ	np1_ICE9_AbiJ_1	1	1	1	1	1	AbiJ__AbiJ	mandatory	248	1.2e-15	49.3	0.46	0.56	101	239			AbiJ	AbiJ	Defense
	replicon	hit_id	gene_name	hit_pos	model_fqn	sys_id	sys_loci	locus_num	sys_wholeness	sys_score	sys_occ	hit_gene_ref	hit_status	hit_seq_len	hit_i_eval	hit_score	hit_profile_cov	hit_seq_cov	hit_begin_match	hit_end_match	counterpart	used_in	type	subtype	activity
Stenotrophomonas maltophilia Strain W18	np2_IME1	IDGCCDGI_00977	RloC__RloC	8	defense-finder-models/DefenseFinder/RloC/RloC	np2_IME1_RloC_1	1	1	1	1	1	RloC__RloC	mandatory	745	3.1e-101	330.3	0.993	0.983	1	732			RloC	RloC	Defense
	np2_IME1	IDGCCDGI_00986	RM_Type_IV__FAM_0	17	defense-finder-models/RM/RM/RM_Type_IV	np2_IME1_RM_Type_IV_2	1	1	0.167	1	1	RM_Type_IV__FAM_0	mandatory	498	8.8e-54	173.1	0.709	0.727	134	495			RM	RM_Type_IV	Defense
	replicon	hit_id	gene_name	hit_pos	model_fqn	sys_id	sys_loci	locus_num	sys_wholeness	sys_score	sys_occ	hit_gene_ref	hit_status	hit_seq_len	hit_i_eval	hit_score	hit_profile_cov	hit_seq_cov	hit_begin_match	hit_end_match	counterpart	used_in	type	subtype	activity
Stenotrophomonas maltophilia SJTL3	np3_IME1	LLIBGHOP_01577	Shango__SngC	4	defense-finder-models/DefenseFinder/Shango/Shango	np3_IME1_Shango_1	1	1	1	2	1	Shango__SngC	accessory	726	5.2e-272	894.2	0.993	0.989	4	721			Shango	Shango	Defense
	np3_IME1	LLIBGHOP_01578	Shango__SngB	5	defense-finder-models/DefenseFinder/Shango/Shango	np3_IME1_Shango_1	1	1	1	2	1	Shango__SngB	accessory	432	3.4e-185	605.8	0.995	0.998	2	432			Shango	Shango	Defense
	np3_IME1	LLIBGHOP_01579	Shango__SngA	6	defense-finder-models/DefenseFinder/Shango/Shango	np3_IME1_Shango_1	1	1	1	2	1	Shango__SngA	mandatory	695	7.8e-104	338.6	0.949	0.983	13	695			Shango	Shango	Defense
	replicon	hit_id	gene_name	hit_pos	model_fqn	sys_id	sys_loci	locus_num	sys_wholeness	sys_score	sys_occ	hit_gene_ref	hit_status	hit_seq_len	hit_i_eval	hit_score	hit_profile_cov	hit_seq_cov	hit_begin_match	hit_end_match	counterpart	used_in	type	subtype	activity
Stenotrophomonas maltophilia SJTL3	np3_IME3	LLIBGHOP_02808	RM_Type_IIG__Type_IIG_FAM_1.einsi_trimmed	11	defense-finder-models/RM/RM/RM_Type_IIG	np3_IME3_RM_Type_IIG_1	1	1	0.167	1	1	RM_Type_IIG__Type_IIG_FAM_1.einsi_trimmed	mandatory	919	5.5e-222	729.4	0.964	0.971	20	911			RM	RM_Type_IIG	Defense
Phage
Strains	replicon	hit_id	gene_name	hit_pos	model_fqn	sys_id	sys_loci	locus_num	sys_wholeness	sys_score	sys_occ	hit_gene_ref	hit_status	hit_seq_len	hit_i_eval	hit_score	hit_profile_cov	hit_seq_cov	hit_begin_match	hit_end_match	counterpart	used_in	type	subtype	activity
S. maltophilia K279a	p1_phages_proteins	PP_01011	acb2	72	defense-finder-models/ADF/Anti_CBASS/acb2	p1_phages_proteins_acb2_1	1	1	1	1	1	acb2	mandatory	84	2.8e-15	49.3	0.842	0.964	3	83			Anti_CBASS	acb2	Antidefense
	replicon	hit_id	gene_name	hit_pos	model_fqn	sys_id	sys_loci	locus_num	sys_wholeness	sys_score	sys_occ	hit_gene_ref	hit_status	hit_seq_len	hit_i_eval	hit_score	hit_profile_cov	hit_seq_cov	hit_begin_match	hit_end_match	counterpart	used_in	type	subtype	activity
Stenotrophomonas maltophilia strain CYZ	p4_phages_proteins	PP_03132	acb2	42	defense-finder-models/ADF/Anti_CBASS/acb2	p4_phages_proteins_acb2_1	1	1	1	1	1	acb2	mandatory	84	1.8e-15	49.3	0.842	0.964	3	83			Anti_CBASS	acb2	Antidefense
	replicon	hit_id	gene_name	hit_pos	model_fqn	sys_id	sys_loci	locus_num	sys_wholeness	sys_score	sys_occ	hit_gene_ref	hit_status	hit_seq_len	hit_i_eval	hit_score	hit_profile_cov	hit_seq_cov	hit_begin_match	hit_end_match	counterpart	used_in	type	subtype	activity
Stenotrophomonas maltophilia strain Col1	p6_phages_proteins	PP_00910	acb2	20	defense-finder-models/ADF/Anti_CBASS/acb2	p6_phages_proteins_acb2_1	1	1	1	1	1	acb2	mandatory	84	1e-15	48.5	0.842	0.964	3	83			Anti_CBASS	acb2	Antidefense
	replicon	hit_id	gene_name	hit_pos	model_fqn	sys_id	sys_loci	locus_num	sys_wholeness	sys_score	sys_occ	hit_gene_ref	hit_status	hit_seq_len	hit_i_eval	hit_score	hit_profile_cov	hit_seq_cov	hit_begin_match	hit_end_match	counterpart	used_in	type	subtype	activity
Stenotrophomonas maltophilia strain ISMMS2R	p7_phages_proteins	PP_00891	acb2	20	defense-finder-models/ADF/Anti_CBASS/acb2	p7_phages_proteins_acb2_1	1	1	1	1	1	acb2	mandatory	84	6.5e-16	49.1	0.842	0.964	3	83			Anti_CBASS	acb2	Antidefense
	replicon	hit_id	gene_name	hit_pos	model_fqn	sys_id	sys_loci	locus_num	sys_wholeness	sys_score	sys_occ	hit_gene_ref	hit_status	hit_seq_len	hit_i_eval	hit_score	hit_profile_cov	hit_seq_cov	hit_begin_match	hit_end_match	counterpart	used_in	type	subtype	activity
Stenotrophomonas maltophilia strain SCAID WND1-2022 (370)	p8_phages_proteins	PP_01022	acb2	3	defense-finder-models/ADF/Anti_CBASS/acb2	p8_phages_proteins_acb2_1	1	1	1	1	1	acb2	mandatory	84	2.6e-16	49.3	0.842	0.964	3	83			Anti_CBASS	acb2	Antidefense
	replicon	hit_id	gene_name	hit_pos	model_fqn	sys_id	sys_loci	locus_num	sys_wholeness	sys_score	sys_occ	hit_gene_ref	hit_status	hit_seq_len	hit_i_eval	hit_score	hit_profile_cov	hit_seq_cov	hit_begin_match	hit_end_match	counterpart	used_in	type	subtype	activity
S. maltophilia strain named WJ66	p9_phages_proteins	PP_00567	acb2	12	defense-finder-models/ADF/Anti_CBASS/acb2	p9_phages_proteins_acb2_1	1	1	1	1	1	acb2	mandatory	84	2.6e-15	49.3	0.842	0.964	3	83			Anti_CBASS	acb2	Antidefense
	p9_phages_proteins	PP_00722	ardu	61	defense-finder-models/ADF/Anti_RM/arda_ardu	p9_phages_proteins_arda_ardu_2	1	1	1	0.8	1	arda	mandatory	216	4.5e-52	169.2	0.759	0.935	9	210			Anti_RM	arda_ardu	Antidefense
	replicon	hit_id	gene_name	hit_pos	model_fqn	sys_id	sys_loci	locus_num	sys_wholeness	sys_score	sys_occ	hit_gene_ref	hit_status	hit_seq_len	hit_i_eval	hit_score	hit_profile_cov	hit_seq_cov	hit_begin_match	hit_end_match	counterpart	used_in	type	subtype	activity
S. maltophilia JUNP497	p10_phages_proteins	PP_00007	ardu	3	defense-finder-models/ADF/Anti_RM/arda_ardu	p10_phages_proteins_arda_ardu_2	1	1	1	0.8	1	arda	mandatory	216	3.9e-52	169.2	0.759	0.935	9	210			Anti_RM	arda_ardu	Antidefense
	p10_phages_proteins	PP_00146	acb2	50	defense-finder-models/ADF/Anti_CBASS/acb2	p10_phages_proteins_acb2_1	1	1	1	1	1	acb2	mandatory	84	2.2e-15	49.3	0.842	0.964	3	83			Anti_CBASS	acb2	Antidefense
Stenotrophomonas maltophilia 1800	np1_phages_proteins	PP_01003	acb2	50	defense-finder-models/ADF/Anti_CBASS/acb2	np1_phages_proteins_acb2_1	1	1	1	1	1	acb2	mandatory	84	1.8e-15	49.1	0.842	0.964	3	83			Anti_CBASS	acb2	Antidefense
	replicon	hit_id	gene_name	hit_pos	model_fqn	sys_id	sys_loci	locus_num	sys_wholeness	sys_score	sys_occ	hit_gene_ref	hit_status	hit_seq_len	hit_i_eval	hit_score	hit_profile_cov	hit_seq_cov	hit_begin_match	hit_end_match	counterpart	used_in	type	subtype	activity
Stenotrophomonas maltophilia Strain W18	np2_phages_proteins	PP_01012	acb2	52	defense-finder-models/ADF/Anti_CBASS/acb2	np2_phages_proteins_acb2_1	1	1	1	1	1	acb2	mandatory	84	4.1e-15	49.1	0.842	0.964	3	83			Anti_CBASS	acb2	Antidefense
	replicon	hit_id	gene_name	hit_pos	model_fqn	sys_id	sys_loci	locus_num	sys_wholeness	sys_score	sys_occ	hit_gene_ref	hit_status	hit_seq_len	hit_i_eval	hit_score	hit_profile_cov	hit_seq_cov	hit_begin_match	hit_end_match	counterpart	used_in	type	subtype	activity
Stenotrophomonas maltophilia strain WGB211	np4_phages_proteins	PP_00844	ardu	3	defense-finder-models/ADF/Anti_RM/arda_ardu	np4_phages_proteins_arda_ardu_2	1	1	1	0.8	1	arda	mandatory	206	8.8e-51	164.8	0.75	0.971	1	200			Anti_RM	arda_ardu	Antidefense
	np4_phages_proteins	PP_00986	acb2	34	defense-finder-models/ADF/Anti_CBASS/acb2	np4_phages_proteins_acb2_1	1	1	1	1	1	acb2	mandatory	84	2.5e-15	49.1	0.842	0.964	3	83			Anti_CBASS	acb2	Antidefense
	replicon	hit_id	gene_name	hit_pos	model_fqn	sys_id	sys_loci	locus_num	sys_wholeness	sys_score	sys_occ	hit_gene_ref	hit_status	hit_seq_len	hit_i_eval	hit_score	hit_profile_cov	hit_seq_cov	hit_begin_match	hit_end_match	counterpart	used_in	type	subtype	activity
Stenotrophomonas maltophilia strain GYH	np5_phages_proteins	PP_00042	acriia7	16	defense-finder-models/ADF/Anti_Thoeris/tad2_acriia7	np5_phages_proteins_tad2_acriia7_1	1	1	1	0.8	1	tad2	mandatory	116	2.8e-34	109.6	0.726	0.802	14	106			Anti_Thoeris	tad2_acriia7	Antidefense
	replicon	hit_id	gene_name	hit_pos	model_fqn	sys_id	sys_loci	locus_num	sys_wholeness	sys_score	sys_occ	hit_gene_ref	hit_status	hit_seq_len	hit_i_eval	hit_score	hit_profile_cov	hit_seq_cov	hit_begin_match	hit_end_match	counterpart	used_in	type	subtype	activity
Stenotrophomonas maltophilia strain 503	np7_phages_proteins	PP_00949	acb2	23	defense-finder-models/ADF/Anti_CBASS/acb2	np7_phages_proteins_acb2_1	1	1	1	1	1	acb2	mandatory	84	6.7e-16	49.3	0.842	0.964	3	83			Anti_CBASS	acb2	Antidefense
	replicon	hit_id	gene_name	hit_pos	model_fqn	sys_id	sys_loci	locus_num	sys_wholeness	sys_score	sys_occ	hit_gene_ref	hit_status	hit_seq_len	hit_i_eval	hit_score	hit_profile_cov	hit_seq_cov	hit_begin_match	hit_end_match	counterpart	used_in	type	subtype	activity
Stenotrophomonas maltophilia strain OUC_Est10	np8_phages_proteins	PP_00937	acb2	19	defense-finder-models/ADF/Anti_CBASS/acb2	np8_phages_proteins_acb2_1	1	1	1	1	1	acb2	mandatory	84	5.7e-15	47.3	0.842	0.964	3	83			Anti_CBASS	acb2	Antidefense

## Sheet: Table S8
Prediction of TA system
S. maltophilia K279a	1	Antitoxin	orf60	69087..69434	-	115	ORF60	Predicted ORF by PRODIGAL Version 1.20	2	pfam13744(HTH_37)	AT6283(hicB)	0.174	0.006/2.4e-23
S. maltophilia K279a	1	Toxin	orf61	69431..69772	-	113	ORF61	Predicted ORF by PRODIGAL Version 1.20	2	pfam05973(Gp49)	T10037(higB)	0.257	1.95e-13/1.1e-13
S. maltophilia K279a	2	Toxin	orf317	337553..337840	+	95	ORF317	Predicted ORF by PRODIGAL Version 1.20	2	TIGR02683(upstrm_HI1419)	T10097(PumA)	0.537	1.12e-32/2.1e-34
S. maltophilia K279a	2	Antitoxin	orf318	337899..338201	+	100	ORF318	Predicted ORF by PRODIGAL Version 1.20	2	TIGR02684(dnstrm_HI1420)	AT10097(PumB)	0.39	9.78e-23/3.6e-36
S. maltophilia K279a	3	Antitoxin	orf1263	1365534..1365839	-	101	ORF1263	Predicted ORF by PRODIGAL Version 1.20	2	PRK10072(HTH)	AT1005(relB)	0.307	1.72e-12/0.0011
S. maltophilia K279a	3	Toxin	orf1264	1365820..1366203	-	127	ORF1264	Predicted ORF by PRODIGAL Version 1.20	2	RelE(RelE)	-(-)	-	-/3.4e-44
S. maltophilia K279a	4	Antitoxin	orf1577	1725474..1725971	+	165	ORF1577	Predicted ORF by PRODIGAL Version 1.20	2	pfam00583(GNAT)	AT10030(phd)	0.164	3.93e-09/0.00019
S. maltophilia K279a	4	Toxin	orf1578	1726015..1726563	+	182	ORF1578	Predicted ORF by PRODIGAL Version 1.20	2	pfam13527(Acetyltransf_9)	-(-)	-	-/0.00032
S. maltophilia K279a	5	Antitoxin	orf1720	1865148..1865507	+	119	ORF1720	Predicted ORF by PRODIGAL Version 1.20	2	cd00090(HTH_ARSR)	-(-)	-	-/1e-08
S. maltophilia K279a	5	Toxin	orf1721	1865488..1865922	+	144	ORF1721	Predicted ORF by PRODIGAL Version 1.20	2	cd07814(SRPBCC_CalC_Aha1-like)	-(-)	-	-/3.4e-05
S. maltophilia K279a	6	Toxin	orf1983	2111287..2111745	-	152	ORF1983	Predicted ORF by PRODIGAL Version 1.20	2	COG3832(YndB)	-(-)	-	-/0.0021
S. maltophilia K279a	6	Antitoxin	orf1984	2111748..2112080	-	110	ORF1984	Predicted ORF by PRODIGAL Version 1.20	2	cd00090(HTH_ARSR)	-(-)	-	-/5e-09
S. maltophilia K279a	7	Antitoxin	orf1984	2111748..2112080	-	110	ORF1984	Predicted ORF by PRODIGAL Version 1.20	2	cd00090(HTH_ARSR)	-(-)	-	-/5e-09
S. maltophilia K279a	7	Toxin	orf1985	2112091..2112546	-	151	ORF1985	Predicted ORF by PRODIGAL Version 1.20	2	cd07814(SRPBCC_CalC_Aha1-like)	-(-)	-	-/0.0055
S. maltophilia K279a	8	Toxin	orf2010	2140788..2141516	-	242	ORF2010	Predicted ORF by PRODIGAL Version 1.20	2	pfam08445(FR47)	-(-)	-	-/1.1e-05
S. maltophilia K279a	8	Antitoxin	orf2011	2141531..2142196	-	221	ORF2011	Predicted ORF by PRODIGAL Version 1.20	2	cd00090(HTH_ARSR)	-(-)	-	-/7.3e-14
S. maltophilia K279a	9	Antitoxin	orf2132	2281383..2281607	+	74	ORF2132	Predicted ORF by PRODIGAL Version 1.20	2	smart00966(AbrB)	AT956(vapB)	0.203	3.03e-06/3.6e-06
S. maltophilia K279a	9	Toxin	orf2133	2281614..2282012	+	132	ORF2133	Predicted ORF by PRODIGAL Version 1.20	2	cd09875(VapC)	T10073(mazF)	0.159	1.06e-07/8.6e-18
S. maltophilia K279a	10	Toxin	orf2565	2732025..2732651	-	208	ORF2565	Predicted ORF by PRODIGAL Version 1.20	2	-(-)	T10144(pezT)	0.236	1.71e-10/-
S. maltophilia K279a	10	Antitoxin	orf2566	2732655..2732996	-	113	ORF2566	Predicted ORF by PRODIGAL Version 1.20	2	pfam02604(YefM)	AT175(relB)	0.133	0.000855/6.6e-05
S. maltophilia K279a	11	Antitoxin	orf3406	3672064..3672414	-	116	ORF3406	Predicted ORF by PRODIGAL Version 1.20	2	-(-)	AT124(relB)	0.121	0.008/-
S. maltophilia K279a	11	Toxin	orf3407	3672411..3672854	-	147	ORF3407	Predicted ORF by PRODIGAL Version 1.20	2	pfam00583(GNAT)	-(-)	-	-/0.00013
S. maltophilia K279a	12	Toxin	orf3970	4321450..4322190	-	246	ORF3970	Predicted ORF by PRODIGAL Version 1.20	2	-(-)	T6108(hipA)	0.122	0.003/-
S. maltophilia K279a	12	Antitoxin	orf3971	4322187..4322687	-	166	ORF3971	Predicted ORF by PRODIGAL Version 1.20	2	pfam01047(MarR)	-(-)	-	-/0.0046
S. maltophilia K279a	13	Antitoxin	orf4208	4597930..4598619	+	229	ORF4208	Predicted ORF by PRODIGAL Version 1.20	2	pfam00486(Trans_reg_C)	-(-)	-	-/4.9e-07
S. maltophilia K279a	13	Toxin	orf4209	4598752..4599573	+	273	ORF4209	Predicted ORF by PRODIGAL Version 1.20	2	-(-)	T6032(PsyrT)	0.066	0.001/-
Stenotrophomonas maltophilia D457	1	Toxin	orf879	989732..990097	+	121	ORF879	Predicted ORF by PRODIGAL Version 1.20	2	COG4679(Tad)	T6025(tad)	0.479	3.61e-34/1.6e-29
Stenotrophomonas maltophilia D457	1	Antitoxin	orf880	990097..990417	+	106	ORF880	Predicted ORF by PRODIGAL Version 1.20	2	pfam13744(HTH_37)	AT6038(ata)	0.321	2.49e-17/7.9e-17
Stenotrophomonas maltophilia D457	2	Toxin	orf1282	1418515..1419060	-	181	ORF1282	Predicted ORF by PRODIGAL Version 1.20	2	pfam00583(GNAT)	-(-)	-	-/1.1e-17
Stenotrophomonas maltophilia D457	2	Antitoxin	orf1283	1419156..1420013	-	285	ORF1283	Predicted ORF by PRODIGAL Version 1.20	2	-(-)	AT6245(vapB)	0.095	0.007/-
Stenotrophomonas maltophilia D457	3	Antitoxin	orf1538	1694438..1694908	+	156	ORF1538	Predicted ORF by PRODIGAL Version 1.20	2	TIGR01764(excise)	AT313(PP_4151)	0.564	1.3200000000000002e-56/2.4e-35
Stenotrophomonas maltophilia D457	3	Toxin	orf1539	1694905..1695480	+	191	ORF1539	Predicted ORF by PRODIGAL Version 1.20	2	-(-)	T313(PP_4152)	0.634	9.74e-88/-
Stenotrophomonas maltophilia D457	4	Toxin	orf1655	1799371..1799889	+	172	ORF1655	Predicted ORF by PRODIGAL Version 1.20	2	-(-)	T10144(pezT)	0.221	0.006/-
Stenotrophomonas maltophilia D457	4	Antitoxin	orf1656	1800031..1800864	+	277	ORF1656	Predicted ORF by PRODIGAL Version 1.20	2	-(-)	AT183(-)	0.101	1.25e-08/-
Stenotrophomonas maltophilia D457	5	Antitoxin	orf1782	1925962..1926321	+	119	ORF1782	Predicted ORF by PRODIGAL Version 1.20	2	cd00090(HTH_ARSR)	-(-)	-	-/3e-08
Stenotrophomonas maltophilia D457	5	Toxin	orf1783	1926302..1926781	+	159	ORF1783	Predicted ORF by PRODIGAL Version 1.20	2	cd07814(SRPBCC_CalC_Aha1-like)	-(-)	-	-/0.00017
Stenotrophomonas maltophilia D457	6	Toxin	orf1913	2078272..2079138	-	288	ORF1913	Predicted ORF by PRODIGAL Version 1.20	2	-(-)	T10093(doc)	0.128	1.83e-06/-
Stenotrophomonas maltophilia D457	6	Antitoxin	orf1914	2079135..2079554	-	139	ORF1914	Predicted ORF by PRODIGAL Version 1.20	2	TIGR01764(excise)	-(-)	-	-/5.8e-11
Stenotrophomonas maltophilia D457	7	Antitoxin	orf1914	2079135..2079554	-	139	ORF1914	Predicted ORF by PRODIGAL Version 1.20	2	TIGR01764(excise)	-(-)	-	-/5.8e-11
Stenotrophomonas maltophilia D457	7	Toxin	orf1915	2079689..2080147	-	152	ORF1915	Predicted ORF by PRODIGAL Version 1.20	2	COG3832(YndB)	-(-)	-	-/0.00011
Stenotrophomonas maltophilia D457	8	Toxin	orf1915	2079689..2080147	-	152	ORF1915	Predicted ORF by PRODIGAL Version 1.20	2	COG3832(YndB)	-(-)	-	-/0.00011
Stenotrophomonas maltophilia D457	8	Antitoxin	orf1916	2080150..2080482	-	110	ORF1916	Predicted ORF by PRODIGAL Version 1.20	2	cd00090(HTH_ARSR)	-(-)	-	-/2e-09
Stenotrophomonas maltophilia D457	9	Antitoxin	orf1916	2080150..2080482	-	110	ORF1916	Predicted ORF by PRODIGAL Version 1.20	2	cd00090(HTH_ARSR)	-(-)	-	-/2e-09
Stenotrophomonas maltophilia D457	9	Toxin	orf1917	2080493..2080948	-	151	ORF1917	Predicted ORF by PRODIGAL Version 1.20	2	COG3832(YndB)	-(-)	-	-/0.00028
Stenotrophomonas maltophilia D457	10	Toxin	orf1943	2109692..2110420	-	242	ORF1943	Predicted ORF by PRODIGAL Version 1.20	2	pfam08445(FR47)	-(-)	-	-/2e-06
Stenotrophomonas maltophilia D457	10	Antitoxin	orf1944	2110435..2111100	-	221	ORF1944	Predicted ORF by PRODIGAL Version 1.20	2	cd00090(HTH_ARSR)	-(-)	-	-/3.1e-14
Stenotrophomonas maltophilia D457	11	Antitoxin	orf2058	2247185..2247409	+	74	ORF2058	Predicted ORF by PRODIGAL Version 1.20	2	smart00966(AbrB)	AT956(vapB)	0.203	3.03e-06/3.6e-06
Stenotrophomonas maltophilia D457	11	Toxin	orf2059	2247416..2247814	+	132	ORF2059	Predicted ORF by PRODIGAL Version 1.20	2	cd09875(VapC)	T10073(mazF)	0.242	1.11e-07/9.3e-18
Stenotrophomonas maltophilia D457	12	Toxin	orf2428	2641119..2641748	-	209	ORF2428	Predicted ORF by PRODIGAL Version 1.20	2	-(-)	T10144(pezT)	0.258	1.59e-10/-
Stenotrophomonas maltophilia D457	12	Antitoxin	orf2429	2641752..2642093	-	113	ORF2429	Predicted ORF by PRODIGAL Version 1.20	2	pfam02604(YefM)	AT175(relB)	0.133	0.000812/0.0064
Stenotrophomonas maltophilia D457	13	Antitoxin	orf3464	3807280..3807585	-	101	ORF3464	Predicted ORF by PRODIGAL Version 1.20	2	TIGR02607(HigA)	AT6124(higA)	0.297	7.17e-15/1e-13
Stenotrophomonas maltophilia D457	13	Toxin	orf3465	3807597..3807875	-	92	ORF3465	Predicted ORF by PRODIGAL Version 1.20	2	pfam05015(HigB)	T6146(higB)	0.446	1.5600000000000002e-26/8.6e-16
Stenotrophomonas maltophilia MER1	1	Toxin	orf253	290649..290939	+	96	ORF253	Predicted ORF by PRODIGAL Version 1.20	2	TIGR02683(upstrm_HI1419)	T6105(relE)	0.448	6.12e-30/1e-31
Stenotrophomonas maltophilia MER1	1	Antitoxin	orf254	290986..291363	+	125	ORF254	Predicted ORF by PRODIGAL Version 1.20	2	TIGR02684(dnstrm_HI1420)	AT10097(PumB)	0.312	5.94e-23/0.0011
Stenotrophomonas maltophilia MER1	2	Toxin	orf1719	1893287..1893745	-	152	ORF1719	Predicted ORF by PRODIGAL Version 1.20	2	COG3832(YndB)	-(-)	-	-/0.0021
Stenotrophomonas maltophilia MER1	2	Antitoxin	orf1720	1893748..1894062	-	104	ORF1720	Predicted ORF by PRODIGAL Version 1.20	2	cd00090(HTH_ARSR)	-(-)	-	-/4.6e-09
Stenotrophomonas maltophilia MER1	3	Antitoxin	orf1720	1893748..1894062	-	104	ORF1720	Predicted ORF by PRODIGAL Version 1.20	2	cd00090(HTH_ARSR)	-(-)	-	-/4.6e-09
Stenotrophomonas maltophilia MER1	3	Toxin	orf1721	1894071..1894526	-	151	ORF1721	Predicted ORF by PRODIGAL Version 1.20	2	COG3832(YndB)	-(-)	-	-/0.00012
Stenotrophomonas maltophilia MER1	4	Antitoxin	orf1878	2081034..2081258	+	74	ORF1878	Predicted ORF by PRODIGAL Version 1.20	2	smart00966(AbrB)	AT951(vapB)	0.203	3.03e-06/5.1e-06
Stenotrophomonas maltophilia MER1	4	Toxin	orf1879	2081265..2081666	+	133	ORF1879	Predicted ORF by PRODIGAL Version 1.20	2	cd09875(VapC)	T10073(mazF)	0.15	7.67e-08/1.4e-16
Stenotrophomonas maltophilia MER1	5	Toxin	orf2196	2429708..2430361	-	217	ORF2196	Predicted ORF by PRODIGAL Version 1.20	2	pfam06414(zeta)	T10144(pezT)	0.244	1.21e-10/0.005
Stenotrophomonas maltophilia MER1	5	Antitoxin	orf2197	2430365..2430706	-	113	ORF2197	Predicted ORF by PRODIGAL Version 1.20	2	pfam02604(YefM)	-(-)	-	-/0.0029
Stenotrophomonas maltophilia strain CYZ	1	Toxin	orf158	179308..180129	-	273	ORF158	Predicted ORF by PRODIGAL Version 1.20	2	-(-)	T6032(PsyrT)	0.066	0.001/-
Stenotrophomonas maltophilia strain CYZ	1	Antitoxin	orf159	180262..180951	-	229	ORF159	Predicted ORF by PRODIGAL Version 1.20	2	pfam00486(Trans_reg_C)	-(-)	-	-/4.5e-07
Stenotrophomonas maltophilia strain CYZ	2	Antitoxin	orf393	453341..453841	+	166	ORF393	Predicted ORF by PRODIGAL Version 1.20	2	pfam01047(MarR)	-(-)	-	-/0.0034
Stenotrophomonas maltophilia strain CYZ	2	Toxin	orf394	453838..454578	+	246	ORF394	Predicted ORF by PRODIGAL Version 1.20	2	-(-)	T6108(hipA)	0.122	0.003/-
Stenotrophomonas maltophilia strain CYZ	3	Antitoxin	orf1792	2026151..2026492	+	113	ORF1792	Predicted ORF by PRODIGAL Version 1.20	2	pfam02604(YefM)	AT175(relB)	0.133	0.000855/0.0096
Stenotrophomonas maltophilia strain CYZ	3	Toxin	orf1793	2026496..2027122	+	208	ORF1793	Predicted ORF by PRODIGAL Version 1.20	2	-(-)	T10144(pezT)	0.236	1.71e-10/-
Stenotrophomonas maltophilia strain CYZ	4	Toxin	orf2125	2381518..2381916	-	132	ORF2125	Predicted ORF by PRODIGAL Version 1.20	2	cd09875(VapC)	T10073(mazF)	0.159	1.06e-07/8e-18
Stenotrophomonas maltophilia strain CYZ	4	Antitoxin	orf2126	2381923..2382147	-	74	ORF2126	Predicted ORF by PRODIGAL Version 1.20	2	smart00966(AbrB)	AT956(vapB)	0.203	3.03e-06/3.4e-06
Stenotrophomonas maltophilia strain CYZ	5	Antitoxin	orf2264	2533604..2534269	+	221	ORF2264	Predicted ORF by PRODIGAL Version 1.20	2	cd00090(HTH_ARSR)	-(-)	-	-/6.8e-14
Stenotrophomonas maltophilia strain CYZ	5	Toxin	orf2265	2534284..2535012	+	242	ORF2265	Predicted ORF by PRODIGAL Version 1.20	2	pfam08445(FR47)	-(-)	-	-/1.1e-05
Stenotrophomonas maltophilia strain CYZ	6	Toxin	orf2290	2563202..2563657	+	151	ORF2290	Predicted ORF by PRODIGAL Version 1.20	2	COG3832(YndB)	-(-)	-	-/0.00035
Stenotrophomonas maltophilia strain CYZ	6	Antitoxin	orf2291	2563668..2564000	+	110	ORF2291	Predicted ORF by PRODIGAL Version 1.20	2	cd00090(HTH_ARSR)	-(-)	-	-/3.1e-09
Stenotrophomonas maltophilia strain CYZ	7	Antitoxin	orf2291	2563668..2564000	+	110	ORF2291	Predicted ORF by PRODIGAL Version 1.20	2	cd00090(HTH_ARSR)	-(-)	-	-/3.1e-09
Stenotrophomonas maltophilia strain CYZ	7	Toxin	orf2292	2564003..2564461	+	152	ORF2292	Predicted ORF by PRODIGAL Version 1.20	2	COG3832(YndB)	-(-)	-	-/0.001
Stenotrophomonas maltophilia strain CYZ	8	Toxin	orf2473	2742363..2742842	-	159	ORF2473	Predicted ORF by PRODIGAL Version 1.20	2	cd07814(SRPBCC_CalC_Aha1-like)	-(-)	-	-/4.4e-05
Stenotrophomonas maltophilia strain CYZ	8	Antitoxin	orf2474	2742823..2743182	-	119	ORF2474	Predicted ORF by PRODIGAL Version 1.20	2	cd00090(HTH_ARSR)	T73(Rv0299)	0.16	0.002/2.5e-09
Stenotrophomonas maltophilia strain CYZ	9	Toxin	orf2616	2880907..2881416	-	169	ORF2616	Predicted ORF by PRODIGAL Version 1.20	2	pfam13527(Acetyltransf_9)	-(-)	-	-/0.00028
Stenotrophomonas maltophilia strain CYZ	9	Antitoxin	orf2617	2881495..2881992	-	165	ORF2617	Predicted ORF by PRODIGAL Version 1.20	2	pfam00583(GNAT)	AT10030(phd)	0.158	5.37e-09/0.00012
Stenotrophomonas maltophilia strain SM 866	1	Toxin	orf717	772326..773102	-	258	ORF717	Predicted ORF by PRODIGAL Version 1.20	2	AbiEii(AbiEii)	T6035(rlegT)	0.488	1.03e-74/3e-39
Stenotrophomonas maltophilia strain SM 866	1	Antitoxin	orf718	773192..773794	-	200	ORF718	Predicted ORF by PRODIGAL Version 1.20	2	AbiEi_4(AbiEi)	AT6035(rlegA)	0.375	4.08e-46/4.7e-10
Stenotrophomonas maltophilia strain SM 866	2	Antitoxin	orf1593	1734604..1734960	+	118	ORF1593	Predicted ORF by PRODIGAL Version 1.20	2	PRK10141(ArsR)	-(-)	-	-/1.6e-11
Stenotrophomonas maltophilia strain SM 866	2	Toxin	orf1594	1734960..1735310	+	116	ORF1594	Predicted ORF by PRODIGAL Version 1.20	2	COG3832(YndB)	-(-)	-	-/0.00064
Stenotrophomonas maltophilia strain SM 866	3	Antitoxin	orf2237	2416248..2416589	+	113	ORF2237	Predicted ORF by PRODIGAL Version 1.20	2	pfam02604(YefM)	AT175(relB)	0.133	0.000855/7.1e-05
Stenotrophomonas maltophilia strain SM 866	3	Toxin	orf2238	2416593..2417219	+	208	ORF2238	Predicted ORF by PRODIGAL Version 1.20	2	pfam06414(zeta)	-(-)	-	-/0.0028
Stenotrophomonas maltophilia strain SM 866	4	Toxin	orf2639	2849918..2850316	-	132	ORF2639	Predicted ORF by PRODIGAL Version 1.20	2	cd09875(VapC)	T10073(mazF)	0.25	1.63e-07/1.3e-17
Stenotrophomonas maltophilia strain SM 866	4	Antitoxin	orf2640	2850323..2850547	-	74	ORF2640	Predicted ORF by PRODIGAL Version 1.20	2	smart00966(AbrB)	AT956(vapB)	0.203	3.03e-06/3.9e-06
Stenotrophomonas maltophilia strain SM 866	5	Antitoxin	orf2777	3008532..3009197	+	221	ORF2777	Predicted ORF by PRODIGAL Version 1.20	2	cd00090(HTH_ARSR)	-(-)	-	-/8.4e-14
Stenotrophomonas maltophilia strain SM 866	5	Toxin	orf2778	3009212..3009964	+	250	ORF2778	Predicted ORF by PRODIGAL Version 1.20	2	pfam08445(FR47)	-(-)	-	-/9.7e-05
Stenotrophomonas maltophilia strain SM 866	6	Toxin	orf2800	3036667..3037122	+	151	ORF2800	Predicted ORF by PRODIGAL Version 1.20	2	cd07814(SRPBCC_CalC_Aha1-like)	-(-)	-	-/0.00026
Stenotrophomonas maltophilia strain SM 866	6	Antitoxin	orf2801	3037134..3037448	+	104	ORF2801	Predicted ORF by PRODIGAL Version 1.20	2	cd00090(HTH_ARSR)	-(-)	-	-/3.2e-09
Stenotrophomonas maltophilia strain SM 866	7	Antitoxin	orf2801	3037134..3037448	+	104	ORF2801	Predicted ORF by PRODIGAL Version 1.20	2	cd00090(HTH_ARSR)	-(-)	-	-/3.2e-09
Stenotrophomonas maltophilia strain SM 866	7	Toxin	orf2802	3037451..3037909	+	152	ORF2802	Predicted ORF by PRODIGAL Version 1.20	2	COG3832(YndB)	-(-)	-	-/0.0035
Stenotrophomonas maltophilia strain SM 866	8	Antitoxin	orf3818	4072424..4072729	-	101	ORF3818	Predicted ORF by PRODIGAL Version 1.20	2	TIGR02607(HigA)	AT6124(higA)	0.287	6.84e-14/4.2e-15
Stenotrophomonas maltophilia strain SM 866	8	Toxin	orf3819	4072741..4073019	-	92	ORF3819	Predicted ORF by PRODIGAL Version 1.20	2	pfam05015(HigB)	T6146(higB)	0.457	2.61e-27/7.9e-16
Stenotrophomonas maltophilia strain SM 866	9	Antitoxin	orf4287	4601528..4601860	-	110	ORF4287	Predicted ORF by PRODIGAL Version 1.20	2	PRK10072(HTH)	AT1005(relB)	0.227	2.64e-12/2.8e-07
Stenotrophomonas maltophilia strain SM 866	9	Toxin	orf4288	4601844..4602188	-	114	ORF4288	Predicted ORF by PRODIGAL Version 1.20	2	RelE(RelE)	T174(higB)	0.193	4.62e-05/2.1e-34
Stenotrophomonas maltophilia strain Col1	1	Antitoxin	orf219	250824..251132	-	102	ORF219	Predicted ORF by PRODIGAL Version 1.20	2	TIGR02684(dnstrm_HI1420)	AT6106(relB)	0.373	5.19e-22/3.3000000000000003e-34
Stenotrophomonas maltophilia strain Col1	1	Toxin	orf220	251171..251461	-	96	ORF220	Predicted ORF by PRODIGAL Version 1.20	2	TIGR02683(upstrm_HI1419)	T10097(PumA)	0.583	5.17e-36/8.099999999999998e-35
Stenotrophomonas maltophilia strain Col1	2	Toxin	orf584	672966..673742	-	258	ORF584	Predicted ORF by PRODIGAL Version 1.20	2	AbiEii(AbiEii)	T6035(rlegT)	0.469	1.68e-74/8.5e-41
Stenotrophomonas maltophilia strain Col1	2	Antitoxin	orf585	673832..674434	-	200	ORF585	Predicted ORF by PRODIGAL Version 1.20	2	AbiEi_4(AbiEi)	AT6035(rlegA)	0.37	4.96e-46/2.8e-10
Stenotrophomonas maltophilia strain Col1	3	Toxin	orf1207	1335652..1336197	-	181	ORF1207	Predicted ORF by PRODIGAL Version 1.20	2	pfam00583(GNAT)	-(-)	-	-/9.5e-18
Stenotrophomonas maltophilia strain Col1	3	Antitoxin	orf1208	1336293..1337150	-	285	ORF1208	Predicted ORF by PRODIGAL Version 1.20	2	-(-)	AT6245(vapB)	0.095	0.008/-
Stenotrophomonas maltophilia strain Col1	4	Antitoxin	orf1426	1577142..1577639	+	165	ORF1426	Predicted ORF by PRODIGAL Version 1.20	2	pfam00583(GNAT)	AT10030(phd)	0.164	1.54e-08/2.3e-05
Stenotrophomonas maltophilia strain Col1	4	Toxin	orf1427	1577697..1578227	+	176	ORF1427	Predicted ORF by PRODIGAL Version 1.20	2	pfam13527(Acetyltransf_9)	-(-)	-	-/0.00076
Stenotrophomonas maltophilia strain Col1	5	Toxin	orf1701	1867465..1868331	-	288	ORF1701	Predicted ORF by PRODIGAL Version 1.20	2	-(-)	T10093(doc)	0.128	1.8e-06/-
Stenotrophomonas maltophilia strain Col1	5	Antitoxin	orf1702	1868328..1868747	-	139	ORF1702	Predicted ORF by PRODIGAL Version 1.20	2	TIGR01764(excise)	-(-)	-	-/5.4e-11
Stenotrophomonas maltophilia strain Col1	6	Antitoxin	orf1702	1868328..1868747	-	139	ORF1702	Predicted ORF by PRODIGAL Version 1.20	2	TIGR01764(excise)	-(-)	-	-/5.4e-11
Stenotrophomonas maltophilia strain Col1	6	Toxin	orf1703	1868882..1869340	-	152	ORF1703	Predicted ORF by PRODIGAL Version 1.20	2	COG3832(YndB)	-(-)	-	-/0.0015
Stenotrophomonas maltophilia strain Col1	7	Toxin	orf1703	1868882..1869340	-	152	ORF1703	Predicted ORF by PRODIGAL Version 1.20	2	COG3832(YndB)	-(-)	-	-/0.0015
Stenotrophomonas maltophilia strain Col1	7	Antitoxin	orf1704	1869343..1869657	-	104	ORF1704	Predicted ORF by PRODIGAL Version 1.20	2	cd00090(HTH_ARSR)	-(-)	-	-/2.7e-09
Stenotrophomonas maltophilia strain Col1	8	Antitoxin	orf1704	1869343..1869657	-	104	ORF1704	Predicted ORF by PRODIGAL Version 1.20	2	cd00090(HTH_ARSR)	-(-)	-	-/2.7e-09
Stenotrophomonas maltophilia strain Col1	8	Toxin	orf1705	1869669..1870124	-	151	ORF1705	Predicted ORF by PRODIGAL Version 1.20	2	COG3832(YndB)	-(-)	-	-/0.00015
Stenotrophomonas maltophilia strain Col1	9	Toxin	orf1723	1892711..1893439	-	242	ORF1723	Predicted ORF by PRODIGAL Version 1.20	2	pfam08445(FR47)	-(-)	-	-/2.9e-05
Stenotrophomonas maltophilia strain Col1	9	Antitoxin	orf1724	1893453..1894118	-	221	ORF1724	Predicted ORF by PRODIGAL Version 1.20	2	cd00090(HTH_ARSR)	-(-)	-	-/7.8e-14
Stenotrophomonas maltophilia strain Col1	10	Antitoxin	orf1854	2044337..2044561	+	74	ORF1854	Predicted ORF by PRODIGAL Version 1.20	2	smart00966(AbrB)	AT956(vapB)	0.203	3.03e-06/3.3e-06
Stenotrophomonas maltophilia strain Col1	10	Toxin	orf1855	2044568..2044966	+	132	ORF1855	Predicted ORF by PRODIGAL Version 1.20	2	cd09875(VapC)	T10073(mazF)	0.159	1.06e-07/7.8e-18
Stenotrophomonas maltophilia strain Col1	11	Toxin	orf1938	2136355..2136699	+	114	ORF1938	Predicted ORF by PRODIGAL Version 1.20	2	pfam05015(HigB)	T6146(higB)	0.316	6.33e-22/2.6e-22
Stenotrophomonas maltophilia strain Col1	11	Antitoxin	orf1939	2136708..2136995	+	95	ORF1939	Predicted ORF by PRODIGAL Version 1.20	2	TIGR02607(HigA)	AT6146(higA)	0.295	3.48e-12/4.5e-13
Stenotrophomonas maltophilia strain Col1	12	Antitoxin	orf3380	3771726..3772025	-	99	ORF3380	Predicted ORF by PRODIGAL Version 1.20	2	TIGR02607(HigA)	AT10161(higA)	0.475	2.75e-27/9.9e-18
Stenotrophomonas maltophilia strain Col1	12	Toxin	orf3381	3772036..3772314	-	92	ORF3381	Predicted ORF by PRODIGAL Version 1.20	2	COG3549(HigB)	T6083(graT)	0.62	1.22e-38/4.2e-26
Stenotrophomonas maltophilia strain Col1	13	Toxin	orf3541	3938054..3938794	-	246	ORF3541	Predicted ORF by PRODIGAL Version 1.20	2	-(-)	T6108(hipA)	0.102	0.009/-
Stenotrophomonas maltophilia strain Col1	13	Antitoxin	orf3542	3938791..3939285	-	164	ORF3542	Predicted ORF by PRODIGAL Version 1.20	2	pfam13463(HTH_27)	-(-)	-	-/0.0044
Stenotrophomonas maltophilia strain Col1	14	Antitoxin	orf3784	4213796..4214485	+	229	ORF3784	Predicted ORF by PRODIGAL Version 1.20	2	pfam00486(Trans_reg_C)	-(-)	-	-/4.4e-07
Stenotrophomonas maltophilia strain Col1	14	Toxin	orf3785	4214602..4215132	+	176	ORF3785	Predicted ORF by PRODIGAL Version 1.20	2	pfam13420(Acetyltransf_4)	-(-)	-	-/2e-17
Stenotrophomonas maltophilia strain ISMMS2R	1	Toxin	orf233	266125..266412	+	95	ORF233	Predicted ORF by PRODIGAL Version 1.20	2	TIGR02683(upstrm_HI1419)	T10097(PumA)	0.547	4.21e-32/6.6000000000000005e-34
Stenotrophomonas maltophilia strain ISMMS2R	1	Antitoxin	orf234	266471..266773	+	100	ORF234	Predicted ORF by PRODIGAL Version 1.20	2	TIGR02684(dnstrm_HI1420)	AT10097(PumB)	0.38	3.610000000000001e-21/2.4e-34
Stenotrophomonas maltophilia strain ISMMS2R	2	Toxin	orf1227	1374780..1375325	-	181	ORF1227	Predicted ORF by PRODIGAL Version 1.20	2	pfam00583(GNAT)	-(-)	-	-/9.5e-18
Stenotrophomonas maltophilia strain ISMMS2R	2	Antitoxin	orf1228	1375421..1376278	-	285	ORF1228	Predicted ORF by PRODIGAL Version 1.20	2	-(-)	AT6245(vapB)	0.095	0.008/-
Stenotrophomonas maltophilia strain ISMMS2R	3	Toxin	orf1715	1904240..1905106	-	288	ORF1715	Predicted ORF by PRODIGAL Version 1.20	2	-(-)	T10093(doc)	0.128	1.82e-06/-
Stenotrophomonas maltophilia strain ISMMS2R	3	Antitoxin	orf1716	1905103..1905522	-	139	ORF1716	Predicted ORF by PRODIGAL Version 1.20	2	TIGR01764(excise)	-(-)	-	-/5.7e-11
Stenotrophomonas maltophilia strain ISMMS2R	4	Antitoxin	orf1716	1905103..1905522	-	139	ORF1716	Predicted ORF by PRODIGAL Version 1.20	2	TIGR01764(excise)	-(-)	-	-/5.7e-11
Stenotrophomonas maltophilia strain ISMMS2R	4	Toxin	orf1717	1905657..1906115	-	152	ORF1717	Predicted ORF by PRODIGAL Version 1.20	2	COG3832(YndB)	-(-)	-	-/0.00019
Stenotrophomonas maltophilia strain ISMMS2R	5	Toxin	orf1717	1905657..1906115	-	152	ORF1717	Predicted ORF by PRODIGAL Version 1.20	2	COG3832(YndB)	-(-)	-	-/0.00019
Stenotrophomonas maltophilia strain ISMMS2R	5	Antitoxin	orf1718	1906118..1906432	-	104	ORF1718	Predicted ORF by PRODIGAL Version 1.20	2	cd00090(HTH_ARSR)	-(-)	-	-/1.5e-09
Stenotrophomonas maltophilia strain ISMMS2R	6	Antitoxin	orf1718	1906118..1906432	-	104	ORF1718	Predicted ORF by PRODIGAL Version 1.20	2	cd00090(HTH_ARSR)	-(-)	-	-/1.5e-09
Stenotrophomonas maltophilia strain ISMMS2R	6	Toxin	orf1719	1906444..1906899	-	151	ORF1719	Predicted ORF by PRODIGAL Version 1.20	2	COG3832(YndB)	-(-)	-	-/0.00037
Stenotrophomonas maltophilia strain ISMMS2R	7	Antitoxin	orf1866	2077977..2078201	+	74	ORF1866	Predicted ORF by PRODIGAL Version 1.20	2	smart00966(AbrB)	AT956(vapB)	0.203	3.03e-06/3.3e-06
Stenotrophomonas maltophilia strain ISMMS2R	7	Toxin	orf1867	2078208..2078606	+	132	ORF1867	Predicted ORF by PRODIGAL Version 1.20	2	cd09875(VapC)	T10073(mazF)	0.25	1.68e-07/1.2e-17
Stenotrophomonas maltophilia strain ISMMS2R	8	Toxin	orf2763	3064764..3065114	-	116	ORF2763	Predicted ORF by PRODIGAL Version 1.20	2	COG3832(YndB)	-(-)	-	-/0.0096
Stenotrophomonas maltophilia strain ISMMS2R	8	Antitoxin	orf2764	3065114..3065470	-	118	ORF2764	Predicted ORF by PRODIGAL Version 1.20	2	PRK10141(ArsR)	-(-)	-	-/5.8e-12
Stenotrophomonas maltophilia strain ISMMS2R	9	Antitoxin	orf3619	4034510..4034842	-	110	ORF3619	Predicted ORF by PRODIGAL Version 1.20	2	PRK10072(HTH)	AT1005(relB)	0.227	2.64e-12/2.4e-07
Stenotrophomonas maltophilia strain ISMMS2R	9	Toxin	orf3620	4034826..4035215	-	129	ORF3620	Predicted ORF by PRODIGAL Version 1.20	2	RelE(RelE)	T1005(relE)	0.31	9.17e-17/9.3e-41
Stenotrophomonas maltophilia strain ISMMS2R	10	Antitoxin	orf3814	4261295..4261984	+	229	ORF3814	Predicted ORF by PRODIGAL Version 1.20	2	pfam00486(Trans_reg_C)	-(-)	-	-/4.4e-07
Stenotrophomonas maltophilia strain ISMMS2R	10	Toxin	orf3815	4262101..4262631	+	176	ORF3815	Predicted ORF by PRODIGAL Version 1.20	2	pfam13420(Acetyltransf_4)	-(-)	-	-/3e-17
Stenotrophomonas maltophilia strain SCAID WND1-2022 (370)	1	Toxin	orf237	265359..265646	+	95	ORF237	Predicted ORF by PRODIGAL Version 1.20	2	TIGR02683(upstrm_HI1419)	T10097(PumA)	0.537	1.12e-32/2.1e-34
Stenotrophomonas maltophilia strain SCAID WND1-2022 (370)	1	Antitoxin	orf238	265705..266007	+	100	ORF238	Predicted ORF by PRODIGAL Version 1.20	2	TIGR02684(dnstrm_HI1420)	AT10097(PumB)	0.39	9.78e-23/3.6e-36
Stenotrophomonas maltophilia strain SCAID WND1-2022 (370)	2	Antitoxin	orf1623	1784995..1785492	+	165	ORF1623	Predicted ORF by PRODIGAL Version 1.20	2	pfam00583(GNAT)	AT10030(phd)	0.164	3.15e-09/0.00023
Stenotrophomonas maltophilia strain SCAID WND1-2022 (370)	2	Toxin	orf1624	1785575..1786084	+	169	ORF1624	Predicted ORF by PRODIGAL Version 1.20	2	pfam13527(Acetyltransf_9)	-(-)	-	-/0.00074
Stenotrophomonas maltophilia strain SCAID WND1-2022 (370)	3	Antitoxin	orf1768	1926149..1926508	+	119	ORF1768	Predicted ORF by PRODIGAL Version 1.20	2	cd00090(HTH_ARSR)	T73(Rv0299)	0.16	0.002/2.7e-09
Stenotrophomonas maltophilia strain SCAID WND1-2022 (370)	3	Toxin	orf1769	1926489..1926968	+	159	ORF1769	Predicted ORF by PRODIGAL Version 1.20	2	cd07814(SRPBCC_CalC_Aha1-like)	-(-)	-	-/4.8e-05
Stenotrophomonas maltophilia strain SCAID WND1-2022 (370)	4	Toxin	orf1892	2064142..2064600	-	152	ORF1892	Predicted ORF by PRODIGAL Version 1.20	2	COG3832(YndB)	-(-)	-	-/0.0011
Stenotrophomonas maltophilia strain SCAID WND1-2022 (370)	4	Antitoxin	orf1893	2064603..2064917	-	104	ORF1893	Predicted ORF by PRODIGAL Version 1.20	2	cd00090(HTH_ARSR)	-(-)	-	-/3e-09
Stenotrophomonas maltophilia strain SCAID WND1-2022 (370)	5	Antitoxin	orf1893	2064603..2064917	-	104	ORF1893	Predicted ORF by PRODIGAL Version 1.20	2	cd00090(HTH_ARSR)	-(-)	-	-/3e-09
Stenotrophomonas maltophilia strain SCAID WND1-2022 (370)	5	Toxin	orf1894	2064929..2065384	-	151	ORF1894	Predicted ORF by PRODIGAL Version 1.20	2	COG3832(YndB)	-(-)	-	-/0.00034
Stenotrophomonas maltophilia strain SCAID WND1-2022 (370)	6	Toxin	orf1920	2093801..2094529	-	242	ORF1920	Predicted ORF by PRODIGAL Version 1.20	2	pfam08445(FR47)	-(-)	-	-/9.7e-06
Stenotrophomonas maltophilia strain SCAID WND1-2022 (370)	6	Antitoxin	orf1921	2094544..2095209	-	221	ORF1921	Predicted ORF by PRODIGAL Version 1.20	2	cd00090(HTH_ARSR)	-(-)	-	-/7.3e-14
Stenotrophomonas maltophilia strain SCAID WND1-2022 (370)	7	Antitoxin	orf2039	2234729..2234953	+	74	ORF2039	Predicted ORF by PRODIGAL Version 1.20	2	smart00966(AbrB)	AT956(vapB)	0.203	3.03e-06/3.6e-06
Stenotrophomonas maltophilia strain SCAID WND1-2022 (370)	7	Toxin	orf2040	2234960..2235358	+	132	ORF2040	Predicted ORF by PRODIGAL Version 1.20	2	cd09875(VapC)	T10073(mazF)	0.242	1.11e-07/9.5e-18
Stenotrophomonas maltophilia strain SCAID WND1-2022 (370)	8	Toxin	orf2472	2687550..2688176	-	208	ORF2472	Predicted ORF by PRODIGAL Version 1.20	2	-(-)	T10144(pezT)	0.236	1.71e-10/-
Stenotrophomonas maltophilia strain SCAID WND1-2022 (370)	8	Antitoxin	orf2473	2688180..2688521	-	113	ORF2473	Predicted ORF by PRODIGAL Version 1.20	2	pfam02604(YefM)	AT175(relB)	0.133	0.000855/6.6e-05
Stenotrophomonas maltophilia strain SCAID WND1-2022 (370)	9	Antitoxin	orf2785	3051612..3051932	+	106	ORF2785	Predicted ORF by PRODIGAL Version 1.20	2	pfam13443(HTH_26)	AT10104(HipB1)	0.217	9.99e-06/2.6e-07
Stenotrophomonas maltophilia strain SCAID WND1-2022 (370)	9	Toxin	orf2786	3051953..3052813	+	286	ORF2786	Predicted ORF by PRODIGAL Version 1.20	2	COG2856(ImmA)	AT10133(higA)	0.073	0.001/0.0052
Stenotrophomonas maltophilia strain SCAID WND1-2022 (370)	10	Toxin	orf3924	4317481..4318221	-	246	ORF3924	Predicted ORF by PRODIGAL Version 1.20	2	-(-)	T6108(hipA)	0.122	0.003/-
Stenotrophomonas maltophilia strain SCAID WND1-2022 (370)	10	Antitoxin	orf3925	4318218..4318718	-	166	ORF3925	Predicted ORF by PRODIGAL Version 1.20	2	pfam01047(MarR)	-(-)	-	-/0.0037
Stenotrophomonas maltophilia strain SCAID WND1-2022 (370)	11	Antitoxin	orf4161	4588622..4589311	+	229	ORF4161	Predicted ORF by PRODIGAL Version 1.20	2	pfam00486(Trans_reg_C)	-(-)	-	-/4.9e-07
Stenotrophomonas maltophilia strain SCAID WND1-2022 (370)	11	Toxin	orf4162	4589444..4590187	+	247	ORF4162	Predicted ORF by PRODIGAL Version 1.20	2	-(-)	T6032(PsyrT)	0.073	0.001/-
S. maltophilia strain named WJ66	1	Antitoxin	orf78	96206..96547	+	113	ORF78	Predicted ORF by PRODIGAL Version 1.20	2	pfam02604(YefM)	AT175(relB)	0.133	0.000891/7.1e-05
S. maltophilia strain named WJ66	1	Toxin	orf79	96551..97177	+	208	ORF79	Predicted ORF by PRODIGAL Version 1.20	2	-(-)	T10144(pezT)	0.24	2.46e-10/-
S. maltophilia strain named WJ66	2	Toxin	orf2037	2218975..2219418	+	147	ORF2037	Predicted ORF by PRODIGAL Version 1.20	2	pfam00583(GNAT)	-(-)	-	-/0.00012
S. maltophilia strain named WJ66	2	Antitoxin	orf2038	2219415..2219765	+	116	ORF2038	Predicted ORF by PRODIGAL Version 1.20	2	-(-)	AT124(relB)	0.121	0.008/-
S. maltophilia strain named WJ66	3	Antitoxin	orf2152	2346808..2347308	+	166	ORF2152	Predicted ORF by PRODIGAL Version 1.20	2	pfam01047(MarR)	-(-)	-	-/0.00057
S. maltophilia strain named WJ66	3	Toxin	orf2153	2347305..2348045	+	246	ORF2153	Predicted ORF by PRODIGAL Version 1.20	2	-(-)	T6108(hipA)	0.122	0.003/-
S. maltophilia strain named WJ66	4	Antitoxin	orf2894	3148989..3149348	+	119	ORF2894	Predicted ORF by PRODIGAL Version 1.20	2	cd00090(HTH_ARSR)	-(-)	-	-/1e-08
S. maltophilia strain named WJ66	4	Toxin	orf2895	3149329..3149808	+	159	ORF2895	Predicted ORF by PRODIGAL Version 1.20	2	cd07814(SRPBCC_CalC_Aha1-like)	-(-)	-	-/4.2e-05
S. maltophilia strain named WJ66	5	Toxin	orf2914	3172515..3173243	-	242	ORF2914	Predicted ORF by PRODIGAL Version 1.20	2	pfam08445(FR47)	-(-)	-	-/1e-05
S. maltophilia strain named WJ66	5	Antitoxin	orf2915	3173258..3173923	-	221	ORF2915	Predicted ORF by PRODIGAL Version 1.20	2	cd00090(HTH_ARSR)	-(-)	-	-/7e-14
S. maltophilia strain named WJ66	6	Toxin	orf3052	3320818..3321273	+	151	ORF3052	Predicted ORF by PRODIGAL Version 1.20	2	COG3832(YndB)	-(-)	-	-/0.0003
S. maltophilia strain named WJ66	6	Antitoxin	orf3053	3321284..3321616	+	110	ORF3053	Predicted ORF by PRODIGAL Version 1.20	2	cd00090(HTH_ARSR)	-(-)	-	-/3.7e-10
S. maltophilia strain named WJ66	7	Antitoxin	orf3053	3321284..3321616	+	110	ORF3053	Predicted ORF by PRODIGAL Version 1.20	2	cd00090(HTH_ARSR)	-(-)	-	-/3.7e-10
S. maltophilia strain named WJ66	7	Toxin	orf3054	3321619..3322077	+	152	ORF3054	Predicted ORF by PRODIGAL Version 1.20	2	COG3832(YndB)	-(-)	-	-/0.0021
S. maltophilia strain named WJ66	8	Antitoxin	orf3188	3466749..3467051	-	100	ORF3188	Predicted ORF by PRODIGAL Version 1.20	2	TIGR02684(dnstrm_HI1420)	AT10097(PumB)	0.38	4.17e-22/2.1e-35
S. maltophilia strain named WJ66	8	Toxin	orf3189	3467092..3467397	-	101	ORF3189	Predicted ORF by PRODIGAL Version 1.20	2	TIGR02683(upstrm_HI1419)	T10097(PumA)	0.535	1.14e-32/7.8e-35
S. maltophilia strain named WJ66	9	Antitoxin	orf3585	3928916..3929140	+	74	ORF3585	Predicted ORF by PRODIGAL Version 1.20	2	smart00966(AbrB)	AT956(vapB)	0.203	3.03e-06/3.5e-06
S. maltophilia strain named WJ66	9	Toxin	orf3586	3929147..3929545	+	132	ORF3586	Predicted ORF by PRODIGAL Version 1.20	2	cd09875(VapC)	T10073(mazF)	0.159	1.06e-07/8.3e-18
S. maltophilia strain named WJ66	10	Antitoxin	orf3873	4245878..4246567	+	229	ORF3873	Predicted ORF by PRODIGAL Version 1.20	2	pfam00486(Trans_reg_C)	-(-)	-	-/4.7e-07
S. maltophilia strain named WJ66	10	Toxin	orf3874	4246700..4247521	+	273	ORF3874	Predicted ORF by PRODIGAL Version 1.20	2	-(-)	T6032(PsyrT)	0.066	0.001/-
S. maltophilia strain named WJ66	11	Antitoxin	orf3950	4324057..4324368	+	103	ORF3950	Predicted ORF by PRODIGAL Version 1.20	2	PRK10141(ArsR)	-(-)	-	-/3.1e-11
S. maltophilia strain named WJ66	11	Toxin	orf3951	4324368..4324718	+	116	ORF3951	Predicted ORF by PRODIGAL Version 1.20	2	COG3832(YndB)	-(-)	-	-/0.003
S. maltophilia JUNP497	1	Toxin	orf959	1073754..1074494	-	246	ORF959	Predicted ORF by PRODIGAL Version 1.20	2	-(-)	T6108(hipA)	0.122	0.003/-
S. maltophilia JUNP497	1	Antitoxin	orf960	1074491..1074991	-	166	ORF960	Predicted ORF by PRODIGAL Version 1.20	2	pfam01047(MarR)	-(-)	-	-/0.0037
S. maltophilia JUNP497	2	Antitoxin	orf1234	1369898..1370257	-	119	ORF1234	Predicted ORF by PRODIGAL Version 1.20	2	-(-)	AT124(relB)	0.118	0.009/-
S. maltophilia JUNP497	2	Toxin	orf1235	1370254..1370715	-	153	ORF1235	Predicted ORF by PRODIGAL Version 1.20	2	pfam00583(GNAT)	-(-)	-	-/5.2e-05
S. maltophilia JUNP497	3	Antitoxin	orf1536	1728022..1728246	+	74	ORF1536	Predicted ORF by PRODIGAL Version 1.20	2	smart00966(AbrB)	AT956(vapB)	0.203	3.03e-06/3.7e-06
S. maltophilia JUNP497	3	Toxin	orf1537	1728253..1728651	+	132	ORF1537	Predicted ORF by PRODIGAL Version 1.20	2	cd09875(VapC)	T10073(mazF)	0.159	9.12e-08/8.7e-18
S. maltophilia JUNP497	4	Antitoxin	orf1640	1837649..1837990	+	113	ORF1640	Predicted ORF by PRODIGAL Version 1.20	2	pfam02604(YefM)	AT175(relB)	0.133	0.000855/6.7e-05
S. maltophilia JUNP497	4	Toxin	orf1641	1837994..1838620	+	208	ORF1641	Predicted ORF by PRODIGAL Version 1.20	2	pfam06414(zeta)	T10144(pezT)	0.24	1.8e-10/0.0099
S. maltophilia JUNP497	5	Antitoxin	orf1694	1897295..1897984	+	229	ORF1694	Predicted ORF by PRODIGAL Version 1.20	2	pfam00486(Trans_reg_C)	-(-)	-	-/4.9e-07
S. maltophilia JUNP497	5	Toxin	orf1695	1898117..1898938	+	273	ORF1695	Predicted ORF by PRODIGAL Version 1.20	2	-(-)	T6032(PsyrT)	0.066	0.001/-
S. maltophilia JUNP497	6	Antitoxin	orf1932	2140783..2141448	+	221	ORF1932	Predicted ORF by PRODIGAL Version 1.20	2	cd00090(HTH_ARSR)	-(-)	-	-/7.4e-14
S. maltophilia JUNP497	6	Toxin	orf1933	2141463..2142191	+	242	ORF1933	Predicted ORF by PRODIGAL Version 1.20	2	pfam08445(FR47)	-(-)	-	-/1.1e-05
S. maltophilia JUNP497	7	Toxin	orf2285	2500682..2501230	-	182	ORF2285	Predicted ORF by PRODIGAL Version 1.20	2	pfam13527(Acetyltransf_9)	-(-)	-	-/0.00036
S. maltophilia JUNP497	7	Antitoxin	orf2286	2501274..2501771	-	165	ORF2286	Predicted ORF by PRODIGAL Version 1.20	2	pfam00583(GNAT)	AT10030(phd)	0.164	4.21e-09/0.00019
S. maltophilia JUNP497	8	Antitoxin	orf2691	2939697..2940056	+	119	ORF2691	Predicted ORF by PRODIGAL Version 1.20	2	cd00090(HTH_ARSR)	T73(Rv0299)	0.16	0.002/2.8e-09
S. maltophilia JUNP497	8	Toxin	orf2692	2940037..2940516	+	159	ORF2692	Predicted ORF by PRODIGAL Version 1.20	2	cd07814(SRPBCC_CalC_Aha1-like)	-(-)	-	-/4.8e-05
S. maltophilia JUNP497	9	Toxin	orf3055	3301180..3301467	+	95	ORF3055	Predicted ORF by PRODIGAL Version 1.20	2	TIGR02683(upstrm_HI1419)	T10097(PumA)	0.537	1.12e-32/2.1e-34
S. maltophilia JUNP497	9	Antitoxin	orf3056	3301526..3301828	+	100	ORF3056	Predicted ORF by PRODIGAL Version 1.20	2	TIGR02684(dnstrm_HI1420)	AT10097(PumB)	0.39	9.78e-23/3.6e-36
S. maltophilia JUNP497	10	Toxin	orf3964	4290764..4291222	-	152	ORF3964	Predicted ORF by PRODIGAL Version 1.20	2	COG3832(YndB)	-(-)	-	-/0.0021
S. maltophilia JUNP497	10	Antitoxin	orf3965	4291225..4291557	-	110	ORF3965	Predicted ORF by PRODIGAL Version 1.20	2	cd00090(HTH_ARSR)	-(-)	-	-/2.3e-09
S. maltophilia JUNP497	11	Antitoxin	orf3965	4291225..4291557	-	110	ORF3965	Predicted ORF by PRODIGAL Version 1.20	2	cd00090(HTH_ARSR)	-(-)	-	-/2.3e-09
S. maltophilia JUNP497	11	Toxin	orf3966	4291568..4292023	-	151	ORF3966	Predicted ORF by PRODIGAL Version 1.20	2	COG3832(YndB)	-(-)	-	-/0.0012
S. maltophilia JUNP497	12	Toxin	orf4434	4824923..4825384	+	153	ORF4434	Predicted ORF by PRODIGAL Version 1.20	2	pfam00583(GNAT)	-(-)	-	-/5.2e-05
S. maltophilia JUNP497	12	Antitoxin	orf4435	4825381..4825740	+	119	ORF4435	Predicted ORF by PRODIGAL Version 1.20	2	-(-)	AT124(relB)	0.118	0.009/-
S. maltophilia JUNP350	1	Antitoxin	orf2859	3225298..3225672	+	124	ORF2859	Predicted ORF by PRODIGAL Version 1.20	2	pfam02604(YefM)	AT843(vapB)	0.145	0.000456/4.9e-06
S. maltophilia JUNP350	1	Toxin	orf2860	3225672..3226304	+	210	ORF2860	Predicted ORF by PRODIGAL Version 1.20	2	-(-)	T10144(pezT)	0.243	7.92e-09/-
S. maltophilia JUNP350	2	Antitoxin	orf3101	3516611..3516925	+	104	ORF3101	Predicted ORF by PRODIGAL Version 1.20	2	cd00090(HTH_ARSR)	-(-)	-	-/5.2e-09
S. maltophilia JUNP350	2	Toxin	orf3102	3516928..3517386	+	152	ORF3102	Predicted ORF by PRODIGAL Version 1.20	2	COG3832(YndB)	-(-)	-	-/0.00019
S. maltophilia JUNP350	3	Toxin	orf3102	3516928..3517386	+	152	ORF3102	Predicted ORF by PRODIGAL Version 1.20	2	COG3832(YndB)	-(-)	-	-/0.00019
S. maltophilia JUNP350	3	Antitoxin	orf3103	3517520..3517939	+	139	ORF3103	Predicted ORF by PRODIGAL Version 1.20	2	TIGR01764(excise)	-(-)	-	-/5.1e-11
S. maltophilia JUNP350	4	Antitoxin	orf3103	3517520..3517939	+	139	ORF3103	Predicted ORF by PRODIGAL Version 1.20	2	TIGR01764(excise)	-(-)	-	-/5.1e-11
S. maltophilia JUNP350	4	Toxin	orf3104	3517936..3518802	+	288	ORF3104	Predicted ORF by PRODIGAL Version 1.20	2	-(-)	T10093(doc)	0.128	7.01e-06/-
S. maltophilia JUNP350	5	Toxin	orf3530	3988840..3989238	-	132	ORF3530	Predicted ORF by PRODIGAL Version 1.20	2	cd09875(VapC)	T10073(mazF)	0.152	2.48e-07/8.5e-19
S. maltophilia JUNP350	5	Antitoxin	orf3531	3989245..3989469	-	74	ORF3531	Predicted ORF by PRODIGAL Version 1.20	2	smart00966(AbrB)	AT947(vapB)	0.216	1.87e-06/1.1e-06
Stenotrophomonas maltophilia SJTL3	1	Toxin	orf1440	1581263..1581775	+	170	ORF1440	Predicted ORF by PRODIGAL Version 1.20	2	-(-)	T10144(pezT)	0.235	2.54e-05/-
Stenotrophomonas maltophilia SJTL3	1	Antitoxin	orf1441	1581872..1582705	+	277	ORF1441	Predicted ORF by PRODIGAL Version 1.20	2	-(-)	AT183(-)	0.101	1.49e-08/-
Stenotrophomonas maltophilia SJTL3	2	Toxin	orf1621	1771851..1772330	+	159	ORF1621	Predicted ORF by PRODIGAL Version 1.20	2	cd07814(SRPBCC_CalC_Aha1-like)	-(-)	-	-/4.7e-05
Stenotrophomonas maltophilia SJTL3	2	Antitoxin	orf1620	1771466..1771870	+	134	ORF1620	Predicted ORF by PRODIGAL Version 1.20	2	pfam01022(HTH_5)	-(-)	-	-/1.8e-07
Stenotrophomonas maltophilia SJTL3	3	Antitoxin	orf1782	1946404..1946736	-	110	ORF1782	Predicted ORF by PRODIGAL Version 1.20	2	cd00090(HTH_ARSR)	-(-)	-	-/4.8e-09
Stenotrophomonas maltophilia SJTL3	3	Toxin	orf1781	1945943..1946401	-	152	ORF1781	Predicted ORF by PRODIGAL Version 1.20	2	COG3832(YndB)	-(-)	-	-/0.0021
Stenotrophomonas maltophilia SJTL3	4	Toxin	orf1783	1946747..1947202	-	151	ORF1783	Predicted ORF by PRODIGAL Version 1.20	2	COG3832(YndB)	-(-)	-	-/0.00048
Stenotrophomonas maltophilia SJTL3	4	Antitoxin	orf1782	1946404..1946736	-	110	ORF1782	Predicted ORF by PRODIGAL Version 1.20	2	cd00090(HTH_ARSR)	-(-)	-	-/4.8e-09
Stenotrophomonas maltophilia SJTL3	5	Antitoxin	orf1807	1976209..1976874	-	221	ORF1807	Predicted ORF by PRODIGAL Version 1.20	2	cd00090(HTH_ARSR)	-(-)	-	-/1.8e-13
Stenotrophomonas maltophilia SJTL3	5	Toxin	orf1806	1975466..1976212	-	248	ORF1806	Predicted ORF by PRODIGAL Version 1.20	2	pfam08445(FR47)	-(-)	-	-/1.6e-05
Stenotrophomonas maltophilia SJTL3	6	Antitoxin	orf1959	2155570..2155794	+	74	ORF1959	Predicted ORF by PRODIGAL Version 1.20	2	smart00966(AbrB)	AT956(vapB)	0.203	3.03e-06/3.6e-06
Stenotrophomonas maltophilia SJTL3	6	Toxin	orf1960	2155801..2156199	+	132	ORF1960	Predicted ORF by PRODIGAL Version 1.20	2	cd09875(VapC)	T10073(mazF)	0.25	1.63e-07/1.2e-17
Stenotrophomonas maltophilia SJTL3	7	Antitoxin	orf2412	2643252..2643593	-	113	ORF2412	Predicted ORF by PRODIGAL Version 1.20	2	pfam02604(YefM)	AT175(relB)	0.133	0.000855/0.0081
Stenotrophomonas maltophilia SJTL3	7	Toxin	orf2411	2642619..2643248	-	209	ORF2411	Predicted ORF by PRODIGAL Version 1.20	2	pfam06414(zeta)	-(-)	-	-/0.0066
Stenotrophomonas maltophilia SJTL3	8	Toxin	orf3028	3343728..3344075	-	115	ORF3028	Predicted ORF by PRODIGAL Version 1.20	2	COG3832(YndB)	-(-)	-	-/0.00058
Stenotrophomonas maltophilia SJTL3	8	Antitoxin	orf3029	3344075..3344431	-	118	ORF3029	Predicted ORF by PRODIGAL Version 1.20	2	PRK10141(ArsR)	-(-)	-	-/1.4e-11
Stenotrophomonas maltophilia SJTL3	9	Toxin	orf3475	3862762..3863040	-	92	ORF3475	Predicted ORF by PRODIGAL Version 1.20	2	pfam05015(HigB)	T6146(higB)	0.446	1.44e-26/4.5e-16
Stenotrophomonas maltophilia SJTL3	9	Antitoxin	orf3474	3862445..3862750	-	101	ORF3474	Predicted ORF by PRODIGAL Version 1.20	2	TIGR02607(HigA)	AT6124(higA)	0.297	1.13e-14/5.9e-14
Stenotrophomonas maltophilia SJTL3	10	Toxin	orf3935	4367355..4367699	-	114	ORF3935	Predicted ORF by PRODIGAL Version 1.20	2	RelE(RelE)	T1005(relE)	0.307	5.06e-12/9.7e-37
Stenotrophomonas maltophilia SJTL3	10	Antitoxin	orf3934	4367039..4367371	-	110	ORF3934	Predicted ORF by PRODIGAL Version 1.20	2	PRK10072(HTH)	AT1005(relB)	0.218	1.64e-11/4e-07
Stenotrophomonas maltophilia SJTL3	11	Antitoxin	orf4115	4565734..4566423	+	229	ORF4115	Predicted ORF by PRODIGAL Version 1.20	2	pfam00486(Trans_reg_C)	-(-)	-	-/4.8e-07
Stenotrophomonas maltophilia SJTL3	11	Toxin	orf4116	4566556..4567377	+	273	ORF4116	Predicted ORF by PRODIGAL Version 1.20	2	-(-)	T6032(PsyrT)	0.062	0.005/-
Stenotrophomonas maltophilia Strain B418	1	Toxin	orf510	570496..571041	+	181	ORF510	Predicted ORF by PRODIGAL Version 1.20	2	pfam00583(GNAT)	-(-)	-	-/9.8e-18
Stenotrophomonas maltophilia Strain B418	1	Antitoxin	orf509	569543..570400	+	285	ORF509	Predicted ORF by PRODIGAL Version 1.20	2	-(-)	AT6245(vapB)	0.095	0.008/-
Stenotrophomonas maltophilia Strain B418	2	Antitoxin	orf772	879222..879641	-	139	ORF772	Predicted ORF by PRODIGAL Version 1.20	2	TIGR01764(excise)	-(-)	-	-/4.6e-11
Stenotrophomonas maltophilia Strain B418	2	Toxin	orf771	878359..879225	-	288	ORF771	Predicted ORF by PRODIGAL Version 1.20	2	-(-)	T10093(doc)	0.128	1.88e-06/-
Stenotrophomonas maltophilia Strain B418	3	Toxin	orf773	879776..880234	-	152	ORF773	Predicted ORF by PRODIGAL Version 1.20	2	COG3832(YndB)	-(-)	-	-/0.0015
Stenotrophomonas maltophilia Strain B418	3	Antitoxin	orf772	879222..879641	-	139	ORF772	Predicted ORF by PRODIGAL Version 1.20	2	TIGR01764(excise)	-(-)	-	-/4.6e-11
Stenotrophomonas maltophilia Strain B418	4	Antitoxin	orf774	880237..880551	-	104	ORF774	Predicted ORF by PRODIGAL Version 1.20	2	cd00090(HTH_ARSR)	-(-)	-	-/2.8e-09
Stenotrophomonas maltophilia Strain B418	4	Toxin	orf773	879776..880234	-	152	ORF773	Predicted ORF by PRODIGAL Version 1.20	2	COG3832(YndB)	-(-)	-	-/0.0015
Stenotrophomonas maltophilia Strain B418	5	Antitoxin	orf774	880237..880551	-	104	ORF774	Predicted ORF by PRODIGAL Version 1.20	2	cd00090(HTH_ARSR)	-(-)	-	-/2.8e-09
Stenotrophomonas maltophilia Strain B418	5	Toxin	orf775	880563..881018	-	151	ORF775	Predicted ORF by PRODIGAL Version 1.20	2	cd07814(SRPBCC_CalC_Aha1-like)	-(-)	-	-/0.00025
Stenotrophomonas maltophilia Strain B418	6	Toxin	orf902	1027125..1027469	+	114	ORF902	Predicted ORF by PRODIGAL Version 1.20	2	RelE(RelE)	T1005(relE)	0.316	6.1e-13/2.3e-35
Stenotrophomonas maltophilia Strain B418	6	Antitoxin	orf903	1027453..1027785	+	110	ORF903	Predicted ORF by PRODIGAL Version 1.20	2	PRK10072(HTH)	AT1005(relB)	0.227	2.64e-12/2.4e-07
Stenotrophomonas maltophilia Strain B418	7	Antitoxin	orf1679	1861296..1861520	-	74	ORF1679	Predicted ORF by PRODIGAL Version 1.20	2	smart00966(AbrB)	AT956(vapB)	0.203	3.03e-06/3.4e-06
Stenotrophomonas maltophilia Strain B418	7	Toxin	orf1678	1860891..1861289	-	132	ORF1678	Predicted ORF by PRODIGAL Version 1.20	2	cd09875(VapC)	T10073(mazF)	0.25	1.68e-07/1.2e-17
Stenotrophomonas maltophilia Strain B418	8	Toxin	orf3284	3669314..3669604	+	96	ORF3284	Predicted ORF by PRODIGAL Version 1.20	2	TIGR02683(upstrm_HI1419)	T10097(PumA)	0.583	5.17e-36/8.4e-35
Stenotrophomonas maltophilia Strain B418	8	Antitoxin	orf3285	3669643..3669951	+	102	ORF3285	Predicted ORF by PRODIGAL Version 1.20	2	TIGR02684(dnstrm_HI1420)	AT6106(relB)	0.373	5.19e-22/3.4e-34
Stenotrophomonas maltophilia Strain B418	9	Toxin	orf3449	3829010..3829540	-	176	ORF3449	Predicted ORF by PRODIGAL Version 1.20	2	pfam13527(Acetyltransf_9)	-(-)	-	-/0.0008
Stenotrophomonas maltophilia Strain B418	9	Antitoxin	orf3450	3829598..3830095	-	165	ORF3450	Predicted ORF by PRODIGAL Version 1.20	2	pfam00583(GNAT)	AT10030(phd)	0.164	1.14e-08/1.7e-05
Stenotrophomonas maltophilia Strain B418	10	Toxin	orf3934	4372468..4372746	+	92	ORF3934	Predicted ORF by PRODIGAL Version 1.20	2	pfam05015(HigB)	T6146(higB)	0.446	9.98e-26/1.1e-15
Stenotrophomonas maltophilia Strain B418	10	Antitoxin	orf3935	4372758..4373063	+	101	ORF3935	Predicted ORF by PRODIGAL Version 1.20	2	TIGR02607(HigA)	AT6124(higA)	0.297	2.77e-15/3.5e-14
Stenotrophomonas maltophilia 1800	1	Toxin	orf272	299521..299808	+	95	ORF272	Predicted ORF by PRODIGAL Version 1.20	2	TIGR02683(upstrm_HI1419)	T10097(PumA)	0.547	4.21e-32/7.3e-34
Stenotrophomonas maltophilia 1800	1	Antitoxin	orf273	299867..300169	+	100	ORF273	Predicted ORF by PRODIGAL Version 1.20	2	TIGR02684(dnstrm_HI1420)	AT10097(PumB)	0.4	6.319999999999999e-23/1.1e-35
Stenotrophomonas maltophilia 1800	2	Antitoxin	orf690	758550..759152	-	200	ORF690	Predicted ORF by PRODIGAL Version 1.20	2	AbiEi_4(AbiEi)	AT6035(rlegA)	0.375	8.580000000000001e-47/4.5e-10
Stenotrophomonas maltophilia 1800	2	Toxin	orf689	757684..758460	-	258	ORF689	Predicted ORF by PRODIGAL Version 1.20	2	AbiEii(AbiEii)	T6035(rlegT)	0.488	4.88e-75/3.2e-39
Stenotrophomonas maltophilia 1800	3	Toxin	orf1320	1431399..1431944	-	181	ORF1320	Predicted ORF by PRODIGAL Version 1.20	2	pfam00583(GNAT)	-(-)	-	-/1.1e-17
Stenotrophomonas maltophilia 1800	3	Antitoxin	orf1321	1432040..1432897	-	285	ORF1321	Predicted ORF by PRODIGAL Version 1.20	2	-(-)	AT6245(vapB)	0.095	0.006/-
Stenotrophomonas maltophilia 1800	4	Antitoxin	orf1570	1703955..1704425	+	156	ORF1570	Predicted ORF by PRODIGAL Version 1.20	2	TIGR01764(excise)	AT313(PP_4151)	0.564	1.3200000000000002e-56/2.5e-35
Stenotrophomonas maltophilia 1800	4	Toxin	orf1571	1704422..1704997	+	191	ORF1571	Predicted ORF by PRODIGAL Version 1.20	2	-(-)	T313(PP_4152)	0.634	9.74e-88/-
Stenotrophomonas maltophilia 1800	5	Toxin	orf1635	1761219..1761749	+	176	ORF1635	Predicted ORF by PRODIGAL Version 1.20	2	pfam13527(Acetyltransf_9)	-(-)	-	-/0.0008
Stenotrophomonas maltophilia 1800	5	Antitoxin	orf1634	1760664..1761161	+	165	ORF1634	Predicted ORF by PRODIGAL Version 1.20	2	pfam00583(GNAT)	AT10030(phd)	0.164	1.83e-07/0.00019
Stenotrophomonas maltophilia 1800	6	Antitoxin	orf1927	2075898..2076212	-	104	ORF1927	Predicted ORF by PRODIGAL Version 1.20	2	cd00090(HTH_ARSR)	-(-)	-	-/6.2e-09
Stenotrophomonas maltophilia 1800	6	Toxin	orf1926	2075434..2075895	-	153	ORF1926	Predicted ORF by PRODIGAL Version 1.20	2	COG3832(YndB)	-(-)	-	-/0.0012
Stenotrophomonas maltophilia 1800	7	Antitoxin	orf1927	2075898..2076212	-	104	ORF1927	Predicted ORF by PRODIGAL Version 1.20	2	cd00090(HTH_ARSR)	-(-)	-	-/6.2e-09
Stenotrophomonas maltophilia 1800	7	Toxin	orf1928	2076224..2076679	-	151	ORF1928	Predicted ORF by PRODIGAL Version 1.20	2	COG3832(YndB)	-(-)	-	-/0.00013
Stenotrophomonas maltophilia 1800	8	Antitoxin	orf2075	2247583..2247807	+	74	ORF2075	Predicted ORF by PRODIGAL Version 1.20	2	smart00966(AbrB)	AT956(vapB)	0.203	3.03e-06/3.6e-06
Stenotrophomonas maltophilia 1800	8	Toxin	orf2076	2247814..2248212	+	132	ORF2076	Predicted ORF by PRODIGAL Version 1.20	2	cd09875(VapC)	T10073(mazF)	0.25	1.68e-07/1.3e-17
Stenotrophomonas maltophilia 1800	9	Toxin	orf3095	3330498..3330848	-	116	ORF3095	Predicted ORF by PRODIGAL Version 1.20	2	COG3832(YndB)	-(-)	-	-/0.0031
Stenotrophomonas maltophilia 1800	9	Antitoxin	orf3096	3330848..3331159	-	103	ORF3096	Predicted ORF by PRODIGAL Version 1.20	2	PRK10141(ArsR)	-(-)	-	-/4.1e-11
Stenotrophomonas maltophilia strain 503	1	Toxin	orf234	265662..265949	+	95	ORF234	Predicted ORF by PRODIGAL Version 1.20	2	TIGR02683(upstrm_HI1419)	T10097(PumA)	0.537	1.12e-32/2.0000000000000003e-34
Stenotrophomonas maltophilia strain 503	1	Antitoxin	orf235	266008..266310	+	100	ORF235	Predicted ORF by PRODIGAL Version 1.20	2	TIGR02684(dnstrm_HI1420)	AT10097(PumB)	0.39	9.78e-23/3.6e-36
Stenotrophomonas maltophilia strain 503	2	Toxin	orf1567	1736415..1736924	+	169	ORF1567	Predicted ORF by PRODIGAL Version 1.20	2	pfam13527(Acetyltransf_9)	-(-)	-	-/0.00073
Stenotrophomonas maltophilia strain 503	2	Antitoxin	orf1566	1735835..1736332	+	165	ORF1566	Predicted ORF by PRODIGAL Version 1.20	2	pfam00583(GNAT)	AT10030(phd)	0.164	3.15e-09/0.00023
Stenotrophomonas maltophilia strain 503	3	Antitoxin	orf1710	1875749..1876108	+	119	ORF1710	Predicted ORF by PRODIGAL Version 1.20	2	cd00090(HTH_ARSR)	T73(Rv0299)	0.16	0.007/8.9e-09
Stenotrophomonas maltophilia strain 503	3	Toxin	orf1711	1876089..1876568	+	159	ORF1711	Predicted ORF by PRODIGAL Version 1.20	2	cd07814(SRPBCC_CalC_Aha1-like)	-(-)	-	-/0.00023
Stenotrophomonas maltophilia strain 503	4	Antitoxin	orf1833	2012399..2012731	-	110	ORF1833	Predicted ORF by PRODIGAL Version 1.20	2	cd00090(HTH_ARSR)	-(-)	-	-/5e-09
Stenotrophomonas maltophilia strain 503	4	Toxin	orf1832	2011938..2012396	-	152	ORF1832	Predicted ORF by PRODIGAL Version 1.20	2	COG3832(YndB)	-(-)	-	-/0.0021
Stenotrophomonas maltophilia strain 503	5	Toxin	orf1834	2012742..2013197	-	151	ORF1834	Predicted ORF by PRODIGAL Version 1.20	2	cd07814(SRPBCC_CalC_Aha1-like)	-(-)	-	-/0.0054
Stenotrophomonas maltophilia strain 503	5	Antitoxin	orf1833	2012399..2012731	-	110	ORF1833	Predicted ORF by PRODIGAL Version 1.20	2	cd00090(HTH_ARSR)	-(-)	-	-/5e-09
Stenotrophomonas maltophilia strain 503	6	Antitoxin	orf1861	2043226..2043891	-	221	ORF1861	Predicted ORF by PRODIGAL Version 1.20	2	cd00090(HTH_ARSR)	-(-)	-	-/7.2e-14
Stenotrophomonas maltophilia strain 503	6	Toxin	orf1860	2042483..2043211	-	242	ORF1860	Predicted ORF by PRODIGAL Version 1.20	2	pfam08445(FR47)	-(-)	-	-/1.1e-05
Stenotrophomonas maltophilia strain 503	7	Antitoxin	orf1985	2188642..2188866	+	74	ORF1985	Predicted ORF by PRODIGAL Version 1.20	2	smart00966(AbrB)	AT956(vapB)	0.203	3.03e-06/3.6e-06
Stenotrophomonas maltophilia strain 503	7	Toxin	orf1986	2188873..2189271	+	132	ORF1986	Predicted ORF by PRODIGAL Version 1.20	2	cd09875(VapC)	T10073(mazF)	0.159	1.06e-07/8.5e-18
Stenotrophomonas maltophilia strain 503	8	Antitoxin	orf2286	2524772..2525113	-	113	ORF2286	Predicted ORF by PRODIGAL Version 1.20	2	pfam02604(YefM)	AT175(relB)	0.133	0.001/6.6e-05
Stenotrophomonas maltophilia strain 503	8	Toxin	orf2285	2524142..2524768	-	208	ORF2285	Predicted ORF by PRODIGAL Version 1.20	2	-(-)	T10144(pezT)	0.236	1.71e-10/-
Stenotrophomonas maltophilia strain 503	9	Antitoxin	orf3888	4296648..4297148	-	166	ORF3888	Predicted ORF by PRODIGAL Version 1.20	2	pfam01047(MarR)	-(-)	-	-/0.0036
Stenotrophomonas maltophilia strain 503	9	Toxin	orf3887	4295911..4296651	-	246	ORF3887	Predicted ORF by PRODIGAL Version 1.20	2	-(-)	T6108(hipA)	0.122	0.003/-
Stenotrophomonas maltophilia strain 503	10	Antitoxin	orf4156	4609458..4610147	+	229	ORF4156	Predicted ORF by PRODIGAL Version 1.20	2	pfam00486(Trans_reg_C)	-(-)	-	-/4.8e-07
Stenotrophomonas maltophilia strain 503	10	Toxin	orf4157	4610280..4611101	+	273	ORF4157	Predicted ORF by PRODIGAL Version 1.20	2	-(-)	T6032(PsyrT)	0.066	0.001/-
Stenotrophomonas maltophilia strain GYH	1	Antitoxin	orf737	778543..778884	+	113	ORF737	Predicted ORF by PRODIGAL Version 1.20	2	pfam02604(YefM)	AT175(relB)	0.133	0.000718/0.0046
Stenotrophomonas maltophilia strain GYH	1	Toxin	orf738	778888..779517	+	209	ORF738	Predicted ORF by PRODIGAL Version 1.20	2	pfam06414(zeta)	-(-)	-	-/0.0021
Stenotrophomonas maltophilia strain GYH	2	Antitoxin	orf1171	1267438..1267662	-	74	ORF1171	Predicted ORF by PRODIGAL Version 1.20	2	smart00966(AbrB)	AT956(vapB)	0.203	3.09e-06/3.5e-06
Stenotrophomonas maltophilia strain GYH	2	Toxin	orf1170	1267033..1267431	-	132	ORF1170	Predicted ORF by PRODIGAL Version 1.20	2	cd09875(VapC)	T10073(mazF)	0.25	1.63e-07/1.2e-17
Stenotrophomonas maltophilia strain GYH	3	Antitoxin	orf1339	1472969..1473283	+	104	ORF1339	Predicted ORF by PRODIGAL Version 1.20	2	cd00090(HTH_ARSR)	-(-)	-	-/6e-09
Stenotrophomonas maltophilia strain GYH	3	Toxin	orf1338	1472502..1472957	+	151	ORF1338	Predicted ORF by PRODIGAL Version 1.20	2	COG3832(YndB)	-(-)	-	-/0.0011
Stenotrophomonas maltophilia strain GYH	4	Antitoxin	orf1339	1472969..1473283	+	104	ORF1339	Predicted ORF by PRODIGAL Version 1.20	2	cd00090(HTH_ARSR)	-(-)	-	-/6e-09
Stenotrophomonas maltophilia strain GYH	4	Toxin	orf1340	1473286..1473744	+	152	ORF1340	Predicted ORF by PRODIGAL Version 1.20	2	COG3832(YndB)	-(-)	-	-/0.0006
Stenotrophomonas maltophilia strain GYH	5	Toxin	orf1340	1473286..1473744	+	152	ORF1340	Predicted ORF by PRODIGAL Version 1.20	2	COG3832(YndB)	-(-)	-	-/0.0006
Stenotrophomonas maltophilia strain GYH	5	Antitoxin	orf1341	1473886..1474305	+	139	ORF1341	Predicted ORF by PRODIGAL Version 1.20	2	TIGR01764(excise)	-(-)	-	-/3.3e-11
Stenotrophomonas maltophilia strain GYH	6	Antitoxin	orf1341	1473886..1474305	+	139	ORF1341	Predicted ORF by PRODIGAL Version 1.20	2	TIGR01764(excise)	-(-)	-	-/3.3e-11
Stenotrophomonas maltophilia strain GYH	6	Toxin	orf1342	1474302..1475168	+	288	ORF1342	Predicted ORF by PRODIGAL Version 1.20	2	-(-)	T10093(doc)	0.128	2.85e-06/-
Stenotrophomonas maltophilia strain GYH	7	Toxin	orf1464	1617363..1617842	-	159	ORF1464	Predicted ORF by PRODIGAL Version 1.20	2	cd07814(SRPBCC_CalC_Aha1-like)	-(-)	-	-/4.5e-05
Stenotrophomonas maltophilia strain GYH	7	Antitoxin	orf1465	1617823..1618182	-	119	ORF1465	Predicted ORF by PRODIGAL Version 1.20	2	cd00090(HTH_ARSR)	T73(Rv0299)	0.151	0.006/4.5e-08
Stenotrophomonas maltophilia strain GYH	8	Toxin	orf2787	3040943..3041230	-	95	ORF2787	Predicted ORF by PRODIGAL Version 1.20	2	TIGR02683(upstrm_HI1419)	T10097(PumA)	0.558	1.56e-33/2.9e-34
Stenotrophomonas maltophilia strain GYH	8	Antitoxin	orf2786	3040582..3040884	-	100	ORF2786	Predicted ORF by PRODIGAL Version 1.20	2	TIGR02684(dnstrm_HI1420)	AT10097(PumB)	0.39	9.47e-23/5.9e-36
Stenotrophomonas maltophilia strain KMM 349	1	Antitoxin	orf1740	1953592..1953906	-	104	ORF1740	Predicted ORF by PRODIGAL Version 1.20	2	cd00090(HTH_ARSR)	-(-)	-	-/2.7e-09
Stenotrophomonas maltophilia strain KMM 349	1	Toxin	orf1739	1953122..1953589	-	155	ORF1739	Predicted ORF by PRODIGAL Version 1.20	2	COG3832(YndB)	-(-)	-	-/0.00047
Stenotrophomonas maltophilia strain KMM 349	2	Antitoxin	orf1740	1953592..1953906	-	104	ORF1740	Predicted ORF by PRODIGAL Version 1.20	2	cd00090(HTH_ARSR)	-(-)	-	-/2.7e-09
Stenotrophomonas maltophilia strain KMM 349	2	Toxin	orf1741	1953918..1954373	-	151	ORF1741	Predicted ORF by PRODIGAL Version 1.20	2	COG3832(YndB)	-(-)	-	-/0.00034
Stenotrophomonas maltophilia strain KMM 349	3	Antitoxin	orf1894	2128551..2128775	+	74	ORF1894	Predicted ORF by PRODIGAL Version 1.20	2	smart00966(AbrB)	AT956(vapB)	0.203	3.09e-06/3.3e-06
Stenotrophomonas maltophilia strain KMM 349	3	Toxin	orf1895	2128782..2129180	+	132	ORF1895	Predicted ORF by PRODIGAL Version 1.20	2	cd09875(VapC)	T10073(mazF)	0.25	1.63e-07/1.1e-17
Stenotrophomonas maltophilia strain KMM 349	4	Antitoxin	orf2221	2488721..2489062	-	113	ORF2221	Predicted ORF by PRODIGAL Version 1.20	2	pfam02604(YefM)	AT175(relB)	0.133	0.000855/0.0074
Stenotrophomonas maltophilia strain KMM 349	4	Toxin	orf2220	2488091..2488717	-	208	ORF2220	Predicted ORF by PRODIGAL Version 1.20	2	pfam06414(zeta)	T10144(pezT)	0.231	1.02e-10/0.0024
Stenotrophomonas maltophilia strain KMM 349	5	Toxin	orf2786	3113090..3113440	-	116	ORF2786	Predicted ORF by PRODIGAL Version 1.20	2	COG3832(YndB)	-(-)	-	-/0.00075
Stenotrophomonas maltophilia strain KMM 349	5	Antitoxin	orf2787	3113440..3113796	-	118	ORF2787	Predicted ORF by PRODIGAL Version 1.20	2	PRK10141(ArsR)	-(-)	-	-/4.5e-12
Stenotrophomonas maltophilia strain OUC_Est10	1	Toxin	orf233	267554..267841	+	95	ORF233	Predicted ORF by PRODIGAL Version 1.20	2	TIGR02683(upstrm_HI1419)	T10097(PumA)	0.558	1.32e-32/4.8e-34
Stenotrophomonas maltophilia strain OUC_Est10	1	Antitoxin	orf234	267900..268202	+	100	ORF234	Predicted ORF by PRODIGAL Version 1.20	2	TIGR02684(dnstrm_HI1420)	AT10097(PumB)	0.39	2.2700000000000003e-22/4e-36
Stenotrophomonas maltophilia strain OUC_Est10	2	Antitoxin	orf606	697401..698003	-	200	ORF606	Predicted ORF by PRODIGAL Version 1.20	2	AbiEi_4(AbiEi)	AT6035(rlegA)	0.375	4.08e-46/4.2e-10
Stenotrophomonas maltophilia strain OUC_Est10	2	Toxin	orf605	696535..697311	-	258	ORF605	Predicted ORF by PRODIGAL Version 1.20	2	AbiEii(AbiEii)	T6035(rlegT)	0.484	3.52e-74/2.3e-38
Stenotrophomonas maltophilia strain OUC_Est10	3	Toxin	orf1252	1393617..1394162	-	181	ORF1252	Predicted ORF by PRODIGAL Version 1.20	2	pfam00583(GNAT)	-(-)	-	-/9.9e-18
Stenotrophomonas maltophilia strain OUC_Est10	3	Antitoxin	orf1253	1394258..1395115	-	285	ORF1253	Predicted ORF by PRODIGAL Version 1.20	2	-(-)	AT6245(vapB)	0.095	0.007/-
Stenotrophomonas maltophilia strain OUC_Est10	4	Toxin	orf1478	1640458..1640970	+	170	ORF1478	Predicted ORF by PRODIGAL Version 1.20	2	-(-)	T10144(pezT)	0.229	0.004/-
Stenotrophomonas maltophilia strain OUC_Est10	4	Antitoxin	orf1479	1641067..1641900	+	277	ORF1479	Predicted ORF by PRODIGAL Version 1.20	2	-(-)	AT183(-)	0.101	1.4e-08/-
Stenotrophomonas maltophilia strain OUC_Est10	5	Toxin	orf1613	1777253..1777732	+	159	ORF1613	Predicted ORF by PRODIGAL Version 1.20	2	cd07814(SRPBCC_CalC_Aha1-like)	-(-)	-	-/3.9e-05
Stenotrophomonas maltophilia strain OUC_Est10	5	Antitoxin	orf1612	1776913..1777272	+	119	ORF1612	Predicted ORF by PRODIGAL Version 1.20	2	cd00090(HTH_ARSR)	-(-)	-	-/1.3e-07
Stenotrophomonas maltophilia strain OUC_Est10	6	Antitoxin	orf1747	1925677..1926009	-	110	ORF1747	Predicted ORF by PRODIGAL Version 1.20	2	cd00090(HTH_ARSR)	-(-)	-	-/1.8e-09
Stenotrophomonas maltophilia strain OUC_Est10	6	Toxin	orf1746	1925216..1925674	-	152	ORF1746	Predicted ORF by PRODIGAL Version 1.20	2	COG3832(YndB)	-(-)	-	-/0.0012
Stenotrophomonas maltophilia strain OUC_Est10	7	Toxin	orf1748	1926020..1926475	-	151	ORF1748	Predicted ORF by PRODIGAL Version 1.20	2	COG3832(YndB)	-(-)	-	-/0.0075
Stenotrophomonas maltophilia strain OUC_Est10	7	Antitoxin	orf1747	1925677..1926009	-	110	ORF1747	Predicted ORF by PRODIGAL Version 1.20	2	cd00090(HTH_ARSR)	-(-)	-	-/1.8e-09
Stenotrophomonas maltophilia strain OUC_Est10	8	Antitoxin	orf1769	1951244..1951909	-	221	ORF1769	Predicted ORF by PRODIGAL Version 1.20	2	cd00090(HTH_ARSR)	-(-)	-	-/7.7e-14
Stenotrophomonas maltophilia strain OUC_Est10	8	Toxin	orf1768	1950501..1951229	-	242	ORF1768	Predicted ORF by PRODIGAL Version 1.20	2	pfam08445(FR47)	-(-)	-	-/1.2e-05
Stenotrophomonas maltophilia strain OUC_Est10	9	Antitoxin	orf1898	2110145..2110369	+	74	ORF1898	Predicted ORF by PRODIGAL Version 1.20	2	smart00966(AbrB)	AT956(vapB)	0.203	3.03e-06/3.4e-06
Stenotrophomonas maltophilia strain OUC_Est10	9	Toxin	orf1899	2110376..2110774	+	132	ORF1899	Predicted ORF by PRODIGAL Version 1.20	2	cd09875(VapC)	T10073(mazF)	0.25	1.63e-07/1.1e-17
Stenotrophomonas maltophilia strain OUC_Est10	10	Toxin	orf1985	2201637..2201822	+	61	ORF1985	Predicted ORF by PRODIGAL Version 1.20	2	pfam05015(HigB)	T6146(higB)	0.443	9.12e-18/2.1e-14
Stenotrophomonas maltophilia strain OUC_Est10	10	Antitoxin	orf1986	2201831..2202118	+	95	ORF1986	Predicted ORF by PRODIGAL Version 1.20	2	TIGR02607(HigA)	AT6146(higA)	0.305	6.42e-12/3.9e-12
Stenotrophomonas maltophilia strain OUC_Est10	11	Antitoxin	orf2257	2491947..2492288	-	113	ORF2257	Predicted ORF by PRODIGAL Version 1.20	2	pfam02604(YefM)	AT175(relB)	0.133	0.003/0.0049
Stenotrophomonas maltophilia strain OUC_Est10	11	Toxin	orf2256	2491317..2491943	-	208	ORF2256	Predicted ORF by PRODIGAL Version 1.20	2	pfam06414(zeta)	-(-)	-	-/0.0035
Stenotrophomonas maltophilia strain OUC_Est10	12	Toxin	orf2871	3157498..3157845	-	115	ORF2871	Predicted ORF by PRODIGAL Version 1.20	2	COG3832(YndB)	-(-)	-	-/0.00056
Stenotrophomonas maltophilia strain OUC_Est10	12	Antitoxin	orf2872	3157845..3158201	-	118	ORF2872	Predicted ORF by PRODIGAL Version 1.20	2	PRK10141(ArsR)	-(-)	-	-/1.4e-11
Stenotrophomonas maltophilia strain OUC_Est10	13	Toxin	orf3524	3917303..3917605	-	100	ORF3524	Predicted ORF by PRODIGAL Version 1.20	2	COG4680(HigB)	-(-)	-	-/1.1e-34
Stenotrophomonas maltophilia strain OUC_Est10	13	Antitoxin	orf3523	3916947..3917306	-	119	ORF3523	Predicted ORF by PRODIGAL Version 1.20	2	COG5499(HigA)	AT10135(higA)	0.319	1.73e-09/3.6e-40
Stenotrophomonas maltophilia strain OUC_Est10	14	Toxin	orf3595	3998482..3998760	-	92	ORF3595	Predicted ORF by PRODIGAL Version 1.20	2	COG3549(HigB)	T6083(graT)	0.62	6.89e-39/0.0044
Stenotrophomonas maltophilia strain OUC_Est10	14	Antitoxin	orf3594	3998172..3998471	-	99	ORF3594	Predicted ORF by PRODIGAL Version 1.20	2	TIGR02607(HigA)	AT10161(higA)	0.475	2.21e-26/2.2e-18
Stenotrophomonas maltophilia strain OUC_Est10	15	Toxin	orf3789	4198679..4199023	-	114	ORF3789	Predicted ORF by PRODIGAL Version 1.20	2	RelE(RelE)	T1005(relE)	0.307	1.51e-12/1e-36
Stenotrophomonas maltophilia strain OUC_Est10	15	Antitoxin	orf3788	4198363..4198695	-	110	ORF3788	Predicted ORF by PRODIGAL Version 1.20	2	PRK10072(HTH)	AT1005(relB)	0.218	7.78e-12/1.3e-07
Stenotrophomonas maltophilia Strain W18	1	Antitoxin	orf265	307884..308177	-	97	ORF265	Predicted ORF by PRODIGAL Version 1.20	2	TIGR02684(dnstrm_HI1420)	AT6106(relB)	0.402	8.199999999999999e-23/1.1e-34
Stenotrophomonas maltophilia Strain W18	1	Toxin	orf266	308216..308506	-	96	ORF266	Predicted ORF by PRODIGAL Version 1.20	2	TIGR02683(upstrm_HI1419)	T10097(PumA)	0.594	2.25e-36/5.4e-35
Stenotrophomonas maltophilia Strain W18	2	Toxin	orf1311	1439663..1440208	-	181	ORF1311	Predicted ORF by PRODIGAL Version 1.20	2	pfam00583(GNAT)	-(-)	-	-/1e-17
Stenotrophomonas maltophilia Strain W18	2	Antitoxin	orf1312	1440304..1441161	-	285	ORF1312	Predicted ORF by PRODIGAL Version 1.20	2	-(-)	AT6245(vapB)	0.095	0.007/-
Stenotrophomonas maltophilia Strain W18	3	Antitoxin	orf1532	1688481..1688978	+	165	ORF1532	Predicted ORF by PRODIGAL Version 1.20	2	pfam00583(GNAT)	AT10030(phd)	0.152	3.31e-08/0.0013
Stenotrophomonas maltophilia Strain W18	3	Toxin	orf1533	1689022..1689570	+	182	ORF1533	Predicted ORF by PRODIGAL Version 1.20	2	pfam13527(Acetyltransf_9)	-(-)	-	-/0.0002
Stenotrophomonas maltophilia Strain W18	4	Antitoxin	orf1814	1988634..1988948	-	104	ORF1814	Predicted ORF by PRODIGAL Version 1.20	2	cd00090(HTH_ARSR)	-(-)	-	-/2.9e-09
Stenotrophomonas maltophilia Strain W18	4	Toxin	orf1813	1988173..1988631	-	152	ORF1813	Predicted ORF by PRODIGAL Version 1.20	2	COG3832(YndB)	-(-)	-	-/0.0018
Stenotrophomonas maltophilia Strain W18	5	Antitoxin	orf1814	1988634..1988948	-	104	ORF1814	Predicted ORF by PRODIGAL Version 1.20	2	cd00090(HTH_ARSR)	-(-)	-	-/2.9e-09
Stenotrophomonas maltophilia Strain W18	5	Toxin	orf1815	1988960..1989415	-	151	ORF1815	Predicted ORF by PRODIGAL Version 1.20	2	COG3832(YndB)	-(-)	-	-/0.0014
Stenotrophomonas maltophilia Strain W18	6	Toxin	orf1815	1988960..1989415	-	151	ORF1815	Predicted ORF by PRODIGAL Version 1.20	2	COG3832(YndB)	-(-)	-	-/0.0014
Stenotrophomonas maltophilia Strain W18	6	Antitoxin	orf1816	1989556..1990011	-	151	ORF1816	Predicted ORF by PRODIGAL Version 1.20	2	pfam01047(MarR)	-(-)	-	-/8.4e-08
Stenotrophomonas maltophilia Strain W18	7	Antitoxin	orf1971	2171580..2171804	+	74	ORF1971	Predicted ORF by PRODIGAL Version 1.20	2	smart00966(AbrB)	AT956(vapB)	0.203	3.03e-06/3.5e-06
Stenotrophomonas maltophilia Strain W18	7	Toxin	orf1972	2171811..2172209	+	132	ORF1972	Predicted ORF by PRODIGAL Version 1.20	2	cd09875(VapC)	T10073(mazF)	0.159	1.06e-07/8.4e-18
Stenotrophomonas maltophilia Strain W18	8	Toxin	orf3919	4304424..4304813	-	129	ORF3919	Predicted ORF by PRODIGAL Version 1.20	2	RelE(RelE)	T174(higB)	0.256	9.19e-05/1.3e-40
Stenotrophomonas maltophilia Strain W18	8	Antitoxin	orf3918	4304108..4304440	-	110	ORF3918	Predicted ORF by PRODIGAL Version 1.20	2	PRK10072(HTH)	AT1005(relB)	0.227	2.64e-12/2.5e-07
Stenotrophomonas maltophilia Strain W18	9	Toxin	orf4093	4496182..4496712	+	176	ORF4093	Predicted ORF by PRODIGAL Version 1.20	2	pfam13420(Acetyltransf_4)	-(-)	-	-/1.1e-16
Stenotrophomonas maltophilia Strain W18	9	Antitoxin	orf4092	4495376..4496065	+	229	ORF4092	Predicted ORF by PRODIGAL Version 1.20	2	pfam00486(Trans_reg_C)	-(-)	-	-/4.2e-07
Stenotrophomonas maltophilia strain WGB211	1	Toxin	orf1290	1391753..1392298	-	181	ORF1290	Predicted ORF by PRODIGAL Version 1.20	2	pfam00583(GNAT)	-(-)	-	-/1.1e-17
Stenotrophomonas maltophilia strain WGB211	1	Antitoxin	orf1291	1392394..1393251	-	285	ORF1291	Predicted ORF by PRODIGAL Version 1.20	2	-(-)	AT6245(vapB)	0.095	0.007/-
Stenotrophomonas maltophilia strain WGB211	2	Antitoxin	orf1865	1994842..1995156	-	104	ORF1865	Predicted ORF by PRODIGAL Version 1.20	2	cd00090(HTH_ARSR)	-(-)	-	-/1e-08
Stenotrophomonas maltophilia strain WGB211	2	Toxin	orf1864	1994378..1994839	-	153	ORF1864	Predicted ORF by PRODIGAL Version 1.20	2	COG3832(YndB)	-(-)	-	-/0.0016
Stenotrophomonas maltophilia strain WGB211	3	Antitoxin	orf1865	1994842..1995156	-	104	ORF1865	Predicted ORF by PRODIGAL Version 1.20	2	cd00090(HTH_ARSR)	-(-)	-	-/1e-08
Stenotrophomonas maltophilia strain WGB211	3	Toxin	orf1866	1995165..1995620	-	151	ORF1866	Predicted ORF by PRODIGAL Version 1.20	2	COG3832(YndB)	-(-)	-	-/0.0017
Stenotrophomonas maltophilia strain WGB211	4	Toxin	orf1886	2017787..2017984	-	65	ORF1886	Predicted ORF by PRODIGAL Version 1.20	2	pfam08445(FR47)	-(-)	-	-/3.9e-06
Stenotrophomonas maltophilia strain WGB211	4	Antitoxin	orf1887	2018072..2018584	-	170	ORF1887	Predicted ORF by PRODIGAL Version 1.20	2	smart00419(HTH_CRP)	-(-)	-	-/0.00012
Stenotrophomonas maltophilia strain WGB211	5	Antitoxin	orf2019	2177720..2177944	+	74	ORF2019	Predicted ORF by PRODIGAL Version 1.20	2	smart00966(AbrB)	AT956(vapB)	0.203	3.03e-06/3.7e-06
Stenotrophomonas maltophilia strain WGB211	5	Toxin	orf2020	2177951..2178349	+	132	ORF2020	Predicted ORF by PRODIGAL Version 1.20	2	cd09875(VapC)	T10073(mazF)	0.25	1.63e-07/1.2e-17
Stenotrophomonas maltophilia strain WGB211	6	Toxin	orf2107	2273052..2273237	+	61	ORF2107	Predicted ORF by PRODIGAL Version 1.20	2	pfam05015(HigB)	T6146(higB)	0.443	1.52e-17/4.1e-14
Stenotrophomonas maltophilia strain WGB211	6	Antitoxin	orf2108	2273246..2273533	+	95	ORF2108	Predicted ORF by PRODIGAL Version 1.20	2	TIGR02607(HigA)	AT6146(higA)	0.305	6.42e-12/4.2e-12
Stenotrophomonas maltophilia strain WGB211	7	Antitoxin	orf2470	2674894..2675235	-	113	ORF2470	Predicted ORF by PRODIGAL Version 1.20	2	pfam02604(YefM)	AT175(relB)	0.133	0.000855/0.0068
Stenotrophomonas maltophilia strain WGB211	7	Toxin	orf2469	2674264..2674890	-	208	ORF2469	Predicted ORF by PRODIGAL Version 1.20	2	pfam06414(zeta)	-(-)	-	-/0.0059
Stenotrophomonas maltophilia strain WGB211	8	Toxin	orf3133	3386087..3386437	-	116	ORF3133	Predicted ORF by PRODIGAL Version 1.20	2	COG3832(YndB)	-(-)	-	-/0.0053
Stenotrophomonas maltophilia strain WGB211	8	Antitoxin	orf3134	3386437..3386793	-	118	ORF3134	Predicted ORF by PRODIGAL Version 1.20	2	PRK10141(ArsR)	-(-)	-	-/1.8e-11
Stenotrophomonas maltophilia strain WGB211	9	Toxin	orf3885	4238096..4238374	-	92	ORF3885	Predicted ORF by PRODIGAL Version 1.20	2	COG3549(HigB)	T6083(graT)	0.62	1.22e-38/1.6e-26
Stenotrophomonas maltophilia strain WGB211	9	Antitoxin	orf3884	4237786..4238085	-	99	ORF3884	Predicted ORF by PRODIGAL Version 1.20	2	TIGR02607(HigA)	AT10161(higA)	0.475	2.21e-26/2.4e-18

## Sheet: Table S9
Position1	Site1	States1	Annotation	Position	Site2	Annotation	States2	R^2	DPrime
2273943	2961	A:G	CDS;gene=betB;product=NAD/NADP-dependent_betaine_aldehyde_dehydrogenase	1540869	2165	CDS;gene=accA;product=Acetyl-coenzyme_A_carboxylase_carboxyl_transferase_subunit_alpha	T:C	0.814815	1
3175879	3192	C:T	CDS;gene=gyrA;product=DNA_gyrase_subunit_A	1541124	2169	CDS;gene=accA;product=Acetyl-coenzyme_A_carboxylase_carboxyl_transferase_subunit_alpha	G:A	1	1
4433428	5398	G:T	CDS;gene=rpe;product=Ribulose-phosphate_3-epimerase	1540869	2165	CDS;gene=accA;product=Acetyl-coenzyme_A_carboxylase_carboxyl_transferase_subunit_alpha	T:C	0.818182	1
4280116	5154	G:A	CDS;gene=rpoD;product=RNA_polymerase_sigma_factor_RpoD	1541124	2169	CDS;gene=accA;product=Acetyl-coenzyme_A_carboxylase_carboxyl_transferase_subunit_alpha	G:A	1	1
3505955	4063	G:A	CDS;gene=slyD;product=FKBP-type_peptidyl-prolyl_cis-trans_isomerase_SlyD	1541124	2169	CDS;gene=accA;product=Acetyl-coenzyme_A_carboxylase_carboxyl_transferase_subunit_alpha	G:A	1	1
3506024	4067	G:A	CDS;gene=slyD;product=FKBP-type_peptidyl-prolyl_cis-trans_isomerase_SlyD	1541124	2169	CDS;gene=accA;product=Acetyl-coenzyme_A_carboxylase_carboxyl_transferase_subunit_alpha	G:A	1	1
4191768	5032	G:A	CDS;product=hypothetical_protein	1540869	2165	CDS;gene=accA;product=Acetyl-coenzyme_A_carboxylase_carboxyl_transferase_subunit_alpha	T:C	1	1
3509368	4068	A:T	Intergenic	1541124	2169	CDS;gene=accA;product=Acetyl-coenzyme_A_carboxylase_carboxyl_transferase_subunit_alpha	G:A	1	1
3509372	4072	G:C	Intergenic	1541124	2169	CDS;gene=accA;product=Acetyl-coenzyme_A_carboxylase_carboxyl_transferase_subunit_alpha	G:A	1	1
3509376	4074	C:T	Intergenic	1541124	2169	CDS;gene=accA;product=Acetyl-coenzyme_A_carboxylase_carboxyl_transferase_subunit_alpha	G:A	1	1
3509378	4075	C:G	Intergenic	1541124	2169	CDS;gene=accA;product=Acetyl-coenzyme_A_carboxylase_carboxyl_transferase_subunit_alpha	G:A	1	1
4006420	4788	T:C	Intergenic	1541124	2169	CDS;gene=accA;product=Acetyl-coenzyme_A_carboxylase_carboxyl_transferase_subunit_alpha	G:A	1	1
4418196	5351	A:C	CDS;gene=bfr_2;product=Bacterioferritin	4357812	5258	CDS;gene=accC;product=Biotin_carboxylase	A:G	0.814815	1
4418200	5352	G:C	CDS;gene=bfr_2;product=Bacterioferritin	4357812	5258	CDS;gene=accC;product=Biotin_carboxylase	A:G	0.807692	1
4418278	5354	G:A	CDS;gene=bfr_2;product=Bacterioferritin	4357812	5258	CDS;gene=accC;product=Biotin_carboxylase	A:G	0.807692	1
4389409	5338	G:A	CDS;gene=icd;product=Isocitrate_dehydrogenase_[NADP]	4357840	5260	CDS;gene=accC;product=Biotin_carboxylase	A:G	0.814815	1
4712059	5658	C:G	CDS;gene=polA_2;product=DNA_polymerase_I	4357812	5258	CDS;gene=accC;product=Biotin_carboxylase	A:G	0.807692	1
4415776	5349	C:T	CDS;gene=rcsC_15;product=Sensor_histidine_kinase_RcsC	4357812	5258	CDS;gene=accC;product=Biotin_carboxylase	A:G	0.807692	1
4840225	5768	A:G	CDS;gene=rlmI;product=Ribosomal_RNA_large_subunit_methyltransferase_I	4357824	5259	CDS;gene=accC;product=Biotin_carboxylase	T:C	0.814815	1
4422737	5381	A:G	CDS;gene=speD;product=S-adenosylmethionine_decarboxylase_proenzyme	4357824	5259	CDS;gene=accC;product=Biotin_carboxylase	T:C	0.814815	1
4422744	5382	T:A	CDS;gene=speD;product=S-adenosylmethionine_decarboxylase_proenzyme	4357824	5259	CDS;gene=accC;product=Biotin_carboxylase	T:C	0.814815	1
4430596	5386	A:G	CDS;gene=trpE;product=Anthranilate_synthase_component_1	4357824	5259	CDS;gene=accC;product=Biotin_carboxylase	T:C	0.818182	1
4430596	5386	A:G	CDS;gene=trpE;product=Anthranilate_synthase_component_1	4357840	5260	CDS;gene=accC;product=Biotin_carboxylase	A:G	0.818182	1
4610030	5598	C:G	CDS;product=hypothetical_protein	4357824	5259	CDS;gene=accC;product=Biotin_carboxylase	T:C	0.818182	1
4618447	5611	G:A	CDS;product=hypothetical_protein	4357812	5258	CDS;gene=accC;product=Biotin_carboxylase	A:G	0.807692	1
4693370	5633	G:A	CDS;product=hypothetical_protein	4357812	5258	CDS;gene=accC;product=Biotin_carboxylase	A:G	0.807692	1
4714046	5676	G:C	CDS;product=hypothetical_protein	4357812	5258	CDS;gene=accC;product=Biotin_carboxylase	A:G	0.814815	1
4407736	5343	C:T	Intergenic	4357812	5258	CDS;gene=accC;product=Biotin_carboxylase	A:G	0.814815	1
4407748	5346	T:C	Intergenic	4357824	5259	CDS;gene=accC;product=Biotin_carboxylase	T:C	0.814815	1
4419627	5368	T:C	Intergenic	4357812	5258	CDS;gene=accC;product=Biotin_carboxylase	A:G	0.807692	1
4423359	5384	A:G	Intergenic	4357840	5260	CDS;gene=accC;product=Biotin_carboxylase	A:G	0.818182	1
4423452	5385	C:T	Intergenic	4357840	5260	CDS;gene=accC;product=Biotin_carboxylase	A:G	0.818182	1
4713906	5671	C:T	Intergenic	4357812	5258	CDS;gene=accC;product=Biotin_carboxylase	A:G	0.807692	1
4739946	5693	T:G	Intergenic	4357824	5259	CDS;gene=accC;product=Biotin_carboxylase	T:C	0.814815	1
4739947	5694	G:A	Intergenic	4357824	5259	CDS;gene=accC;product=Biotin_carboxylase	T:C	0.814815	1
4739950	5695	C:G	Intergenic	4357812	5258	CDS;gene=accC;product=Biotin_carboxylase	A:G	0.807692	1
4357840	5260	A:G	CDS;gene=accC;product=Biotin_carboxylase	3457980	3982	CDS;gene=accD;product=Acetyl-coenzyme_A_carboxylase_carboxyl_transferase_subunit_beta	G:A	0.814815	1
3788392	4462	G:A	CDS;gene=aspS;product=Aspartate--tRNA(Asp/Asn)_ligase	3457986	3983	CDS;gene=accD;product=Acetyl-coenzyme_A_carboxylase_carboxyl_transferase_subunit_beta	G:A	0.807692	1
3788875	4469	A:G	CDS;gene=aspS;product=Aspartate--tRNA(Asp/Asn)_ligase	3457986	3983	CDS;gene=accD;product=Acetyl-coenzyme_A_carboxylase_carboxyl_transferase_subunit_beta	G:A	0.807692	1
3789901	4491	C:T	CDS;gene=aspS;product=Aspartate--tRNA(Asp/Asn)_ligase	3457980	3982	CDS;gene=accD;product=Acetyl-coenzyme_A_carboxylase_carboxyl_transferase_subunit_beta	G:A	0.814815	1
4218726	5067	T:C	CDS;gene=atpD1;product=ATP_synthase_subunit_beta_1	3457980	3982	CDS;gene=accD;product=Acetyl-coenzyme_A_carboxylase_carboxyl_transferase_subunit_beta	G:A	0.814815	1
4219673	5078	C:T	CDS;gene=atpD1;product=ATP_synthase_subunit_beta_1	3457980	3982	CDS;gene=accD;product=Acetyl-coenzyme_A_carboxylase_carboxyl_transferase_subunit_beta	G:A	0.807692	1
4418278	5354	G:A	CDS;gene=bfr_2;product=Bacterioferritin	3457986	3983	CDS;gene=accD;product=Acetyl-coenzyme_A_carboxylase_carboxyl_transferase_subunit_beta	G:A	0.807692	1
3716822	4346	C:T	CDS;gene=dap_5;product=D-aminopeptidase	3457986	3983	CDS;gene=accD;product=Acetyl-coenzyme_A_carboxylase_carboxyl_transferase_subunit_beta	G:A	0.807692	1
4097435	4853	G:A	CDS;gene=dsbL;product=Thiol:disulfide_interchange_protein_DsbL	3457956	3981	CDS;gene=accD;product=Acetyl-coenzyme_A_carboxylase_carboxyl_transferase_subunit_beta	G:A	1	1
3710863	4318	C:T	CDS;gene=fadE;product=Acyl-coenzyme_A_dehydrogenase	3457986	3983	CDS;gene=accD;product=Acetyl-coenzyme_A_carboxylase_carboxyl_transferase_subunit_beta	G:A	0.814815	1
3876157	4586	G:A	CDS;gene=fda;product=Fructose-bisphosphate_aldolase_class_1	3457980	3982	CDS;gene=accD;product=Acetyl-coenzyme_A_carboxylase_carboxyl_transferase_subunit_beta	G:A	0.814815	1
3876158	4587	T:A	CDS;gene=fda;product=Fructose-bisphosphate_aldolase_class_1	3457980	3982	CDS;gene=accD;product=Acetyl-coenzyme_A_carboxylase_carboxyl_transferase_subunit_beta	G:A	0.814815	1
4375897	5274	G:A	CDS;gene=ftsE;product=Cell_division_ATP-binding_protein_FtsE	3457986	3983	CDS;gene=accD;product=Acetyl-coenzyme_A_carboxylase_carboxyl_transferase_subunit_beta	G:A	0.807692	1
4128963	4897	T:C	CDS;gene=glk_3;product=Glucokinase	3457980	3982	CDS;gene=accD;product=Acetyl-coenzyme_A_carboxylase_carboxyl_transferase_subunit_beta	G:A	0.814815	1
3600755	4179	C:G	CDS;gene=lepA;product=Elongation_factor_4	3457986	3983	CDS;gene=accD;product=Acetyl-coenzyme_A_carboxylase_carboxyl_transferase_subunit_beta	G:A	0.807692	1
3601004	4192	G:A	CDS;gene=lepA;product=Elongation_factor_4	3457986	3983	CDS;gene=accD;product=Acetyl-coenzyme_A_carboxylase_carboxyl_transferase_subunit_beta	G:A	0.807692	1
3601415	4199	G:A	CDS;gene=lepA;product=Elongation_factor_4	3457986	3983	CDS;gene=accD;product=Acetyl-coenzyme_A_carboxylase_carboxyl_transferase_subunit_beta	G:A	0.807692	1
3536957	4093	G:T	CDS;gene=leuS;product=Leucine--tRNA_ligase	3457956	3981	CDS;gene=accD;product=Acetyl-coenzyme_A_carboxylase_carboxyl_transferase_subunit_beta	G:A	1	1
4040075	4814	G:A	CDS;gene=maeB;product=NADP-dependent_malic_enzyme	3457986	3983	CDS;gene=accD;product=Acetyl-coenzyme_A_carboxylase_carboxyl_transferase_subunit_beta	G:A	0.814815	1
4040162	4816	T:C	CDS;gene=maeB;product=NADP-dependent_malic_enzyme	3457986	3983	CDS;gene=accD;product=Acetyl-coenzyme_A_carboxylase_carboxyl_transferase_subunit_beta	G:A	1	1
4195991	5055	G:A	CDS;gene=metN;product=Methionine_import_ATP-binding_protein_MetN	3457986	3983	CDS;gene=accD;product=Acetyl-coenzyme_A_carboxylase_carboxyl_transferase_subunit_beta	G:A	0.807692	1
4157139	4932	C:G	CDS;gene=mltB;product=Membrane-bound_lytic_murein_transglycosylase_B	3457986	3983	CDS;gene=accD;product=Acetyl-coenzyme_A_carboxylase_carboxyl_transferase_subunit_beta	G:A	0.814815	1
4166206	4983	T:C	CDS;gene=mreB;product=Cell_shape-determining_protein_MreB	3457986	3983	CDS;gene=accD;product=Acetyl-coenzyme_A_carboxylase_carboxyl_transferase_subunit_beta	G:A	0.814815	1
3886612	4644	G:A	CDS;gene=ompW_1;product=Outer_membrane_protein_W	3457986	3983	CDS;gene=accD;product=Acetyl-coenzyme_A_carboxylase_carboxyl_transferase_subunit_beta	G:A	0.807692	1
3886614	4645	G:C	CDS;gene=ompW_1;product=Outer_membrane_protein_W	3457986	3983	CDS;gene=accD;product=Acetyl-coenzyme_A_carboxylase_carboxyl_transferase_subunit_beta	G:A	0.807692	1
3776441	4412	G:A	CDS;gene=pal_2;product=Peptidoglycan-associated_lipoprotein	3457956	3981	CDS;gene=accD;product=Acetyl-coenzyme_A_carboxylase_carboxyl_transferase_subunit_beta	G:A	1	1
3495956	4057	G:A	CDS;gene=pepO_4;product=Neutral_endopeptidase	3457986	3983	CDS;gene=accD;product=Acetyl-coenzyme_A_carboxylase_carboxyl_transferase_subunit_beta	G:A	0.807692	1
3495968	4059	G:A	CDS;gene=pepO_4;product=Neutral_endopeptidase	3457986	3983	CDS;gene=accD;product=Acetyl-coenzyme_A_carboxylase_carboxyl_transferase_subunit_beta	G:A	0.814815	1
3495980	4061	T:C	CDS;gene=pepO_4;product=Neutral_endopeptidase	3457986	3983	CDS;gene=accD;product=Acetyl-coenzyme_A_carboxylase_carboxyl_transferase_subunit_beta	G:A	0.807692	1
3953612	4729	T:C	CDS;gene=pepQ;product=Xaa-Pro_dipeptidase	3457986	3983	CDS;gene=accD;product=Acetyl-coenzyme_A_carboxylase_carboxyl_transferase_subunit_beta	G:A	0.814815	1
4712059	5658	C:G	CDS;gene=polA_2;product=DNA_polymerase_I	3457986	3983	CDS;gene=accD;product=Acetyl-coenzyme_A_carboxylase_carboxyl_transferase_subunit_beta	G:A	0.807692	1
3689445	4277	C:T	CDS;gene=sdaA;product=L-serine_dehydratase_1	3457956	3981	CDS;gene=accD;product=Acetyl-coenzyme_A_carboxylase_carboxyl_transferase_subunit_beta	G:A	1	1
4478996	5523	T:C	CDS;gene=speE;product=Polyamine_aminopropyltransferase	3457986	3983	CDS;gene=accD;product=Acetyl-coenzyme_A_carboxylase_carboxyl_transferase_subunit_beta	G:A	0.807692	1
3781077	4435	T:A	CDS;gene=ybgC;product=Acyl-CoA_thioesterase_YbgC	3457986	3983	CDS;gene=accD;product=Acetyl-coenzyme_A_carboxylase_carboxyl_transferase_subunit_beta	G:A	0.807692	1
3561309	4125	C:T	CDS;product=hypothetical_protein	3457986	3983	CDS;gene=accD;product=Acetyl-coenzyme_A_carboxylase_carboxyl_transferase_subunit_beta	G:A	0.807692	1
3625567	4225	C:T	CDS;product=hypothetical_protein	3457986	3983	CDS;gene=accD;product=Acetyl-coenzyme_A_carboxylase_carboxyl_transferase_subunit_beta	G:A	0.807692	1
3760929	4389	C:T	CDS;product=hypothetical_protein	3457986	3983	CDS;gene=accD;product=Acetyl-coenzyme_A_carboxylase_carboxyl_transferase_subunit_beta	G:A	1	1
3959236	4744	G:A	CDS;product=hypothetical_protein	3457986	3983	CDS;gene=accD;product=Acetyl-coenzyme_A_carboxylase_carboxyl_transferase_subunit_beta	G:A	0.807692	1
4023203	4805	C:T	CDS;product=hypothetical_protein	3457980	3982	CDS;gene=accD;product=Acetyl-coenzyme_A_carboxylase_carboxyl_transferase_subunit_beta	G:A	0.807692	1
4294717	5159	G:C	CDS;product=hypothetical_protein	3457986	3983	CDS;gene=accD;product=Acetyl-coenzyme_A_carboxylase_carboxyl_transferase_subunit_beta	G:A	0.807692	1
4618447	5611	G:A	CDS;product=hypothetical_protein	3457986	3983	CDS;gene=accD;product=Acetyl-coenzyme_A_carboxylase_carboxyl_transferase_subunit_beta	G:A	0.807692	1
4776787	5745	G:C	CDS;product=hypothetical_protein	3457986	3983	CDS;gene=accD;product=Acetyl-coenzyme_A_carboxylase_carboxyl_transferase_subunit_beta	G:A	0.807692	1
3909601	4687	T:C	Intergenic	3457980	3982	CDS;gene=accD;product=Acetyl-coenzyme_A_carboxylase_carboxyl_transferase_subunit_beta	G:A	0.814815	1
3909603	4688	C:A	Intergenic	3457980	3982	CDS;gene=accD;product=Acetyl-coenzyme_A_carboxylase_carboxyl_transferase_subunit_beta	G:A	0.814815	1
3958191	4738	T:C	Intergenic	3457986	3983	CDS;gene=accD;product=Acetyl-coenzyme_A_carboxylase_carboxyl_transferase_subunit_beta	G:A	0.807692	1
4150393	4911	G:A	Intergenic	3457956	3981	CDS;gene=accD;product=Acetyl-coenzyme_A_carboxylase_carboxyl_transferase_subunit_beta	G:A	1	1
4166536	4987	C:T	Intergenic	3457980	3982	CDS;gene=accD;product=Acetyl-coenzyme_A_carboxylase_carboxyl_transferase_subunit_beta	G:A	0.814815	1
4166537	4988	A:C	Intergenic	3457980	3982	CDS;gene=accD;product=Acetyl-coenzyme_A_carboxylase_carboxyl_transferase_subunit_beta	G:A	0.814815	1
4228732	5115	C:T	Intergenic	3457986	3983	CDS;gene=accD;product=Acetyl-coenzyme_A_carboxylase_carboxyl_transferase_subunit_beta	G:A	0.814815	1
4318384	5190	T:C	Intergenic	3457980	3982	CDS;gene=accD;product=Acetyl-coenzyme_A_carboxylase_carboxyl_transferase_subunit_beta	G:A	0.814815	1
4378080	5280	G:A	Intergenic	3457980	3982	CDS;gene=accD;product=Acetyl-coenzyme_A_carboxylase_carboxyl_transferase_subunit_beta	G:A	0.807692	1
498928	693	G:A	CDS;gene=aceE_1;product=Pyruvate_dehydrogenase_E1_component	283543	387	CDS;gene=acdA_2;product=Acyl-CoA_dehydrogenase	C:A	1	1
4228841	5117	C:G	CDS;gene=aceF;product=Dihydrolipoyllysine-residue_acetyltransferase_component_of_pyruvate_dehydrogenase_complex	283046	367	CDS;gene=acdA_2;product=Acyl-CoA_dehydrogenase	C:T	1	1
2284549	2980	C:T	CDS;gene=acnB;product=Aconitate_hydratase_B	283816	399	CDS;gene=acdA_2;product=Acyl-CoA_dehydrogenase	C:T	0.807692	1
2284550	2981	A:G	CDS;gene=acnB;product=Aconitate_hydratase_B	283816	399	CDS;gene=acdA_2;product=Acyl-CoA_dehydrogenase	C:T	0.807692	1
2284552	2982	C:G	CDS;gene=acnB;product=Aconitate_hydratase_B	283816	399	CDS;gene=acdA_2;product=Acyl-CoA_dehydrogenase	C:T	1	1
2284573	2987	C:T	CDS;gene=acnB;product=Aconitate_hydratase_B	283205	373	CDS;gene=acdA_2;product=Acyl-CoA_dehydrogenase	A:C	0.818182	1
3211288	3303	G:A	CDS;gene=acrB_1;product=Multidrug_efflux_pump_subunit_AcrB	283046	367	CDS;gene=acdA_2;product=Acyl-CoA_dehydrogenase	C:T	1	1
3212596	3310	C:T	CDS;gene=acrB_1;product=Multidrug_efflux_pump_subunit_AcrB	283046	367	CDS;gene=acdA_2;product=Acyl-CoA_dehydrogenase	C:T	1	1
4747940	5707	A:G	CDS;gene=acsA;product=Acetyl-coenzyme_A_synthetase	283046	367	CDS;gene=acdA_2;product=Acyl-CoA_dehydrogenase	C:T	1	1
3740880	4367	T:C	CDS;gene=afsQ1;product=Transcriptional_regulatory_protein_AfsQ1	283046	367	CDS;gene=acdA_2;product=Acyl-CoA_dehydrogenase	C:T	1	1
3605283	4212	G:A	CDS;gene=algU;product=RNA_polymerase_sigma-H_factor	283046	367	CDS;gene=acdA_2;product=Acyl-CoA_dehydrogenase	C:T	1	1
3605433	4217	G:A	CDS;gene=algU;product=RNA_polymerase_sigma-H_factor	283046	367	CDS;gene=acdA_2;product=Acyl-CoA_dehydrogenase	C:T	1	1
3605496	4219	A:G	CDS;gene=algU;product=RNA_polymerase_sigma-H_factor	283046	367	CDS;gene=acdA_2;product=Acyl-CoA_dehydrogenase	C:T	1	1
392811	476	G:A	CDS;gene=argS;product=Arginine--tRNA_ligase	283543	387	CDS;gene=acdA_2;product=Acyl-CoA_dehydrogenase	C:A	1	1
392823	477	C:G	CDS;gene=argS;product=Arginine--tRNA_ligase	283046	367	CDS;gene=acdA_2;product=Acyl-CoA_dehydrogenase	C:T	1	1
4320131	5197	G:C	CDS;gene=aroG;product=Phospho-2-dehydro-3-deoxyheptonate_aldolase%2C_Phe-sensitive	283046	367	CDS;gene=acdA_2;product=Acyl-CoA_dehydrogenase	C:T	1	1
4320140	5198	C:A	CDS;gene=aroG;product=Phospho-2-dehydro-3-deoxyheptonate_aldolase%2C_Phe-sensitive	283046	367	CDS;gene=acdA_2;product=Acyl-CoA_dehydrogenase	C:T	1	1
3789892	4490	G:A	CDS;gene=aspS;product=Aspartate--tRNA(Asp/Asn)_ligase	283046	367	CDS;gene=acdA_2;product=Acyl-CoA_dehydrogenase	C:T	1	1
4221623	5092	G:A	CDS;gene=atpA;product=ATP_synthase_subunit_alpha	283046	367	CDS;gene=acdA_2;product=Acyl-CoA_dehydrogenase	C:T	1	1
4220062	5085	C:G	CDS;gene=atpG;product=ATP_synthase_gamma_chain	283205	373	CDS;gene=acdA_2;product=Acyl-CoA_dehydrogenase	A:C	0.818182	1
1551985	2196	G:A	CDS;gene=bamA;product=Outer_membrane_protein_assembly_factor_BamA	283046	367	CDS;gene=acdA_2;product=Acyl-CoA_dehydrogenase	C:T	1	1
1552021	2198	A:G	CDS;gene=bamA;product=Outer_membrane_protein_assembly_factor_BamA	283046	367	CDS;gene=acdA_2;product=Acyl-CoA_dehydrogenase	C:T	1	1
1553113	2216	G:A	CDS;gene=bamA;product=Outer_membrane_protein_assembly_factor_BamA	283543	387	CDS;gene=acdA_2;product=Acyl-CoA_dehydrogenase	C:A	1	1
1553266	2218	G:C	CDS;gene=bamA;product=Outer_membrane_protein_assembly_factor_BamA	283046	367	CDS;gene=acdA_2;product=Acyl-CoA_dehydrogenase	C:T	1	1
1553311	2220	A:C	CDS;gene=bamA;product=Outer_membrane_protein_assembly_factor_BamA	283046	367	CDS;gene=acdA_2;product=Acyl-CoA_dehydrogenase	C:T	1	1
4418281	5355	G:A	CDS;gene=bfr_2;product=Bacterioferritin	283046	367	CDS;gene=acdA_2;product=Acyl-CoA_dehydrogenase	C:T	1	1
4418434	5357	G:A	CDS;gene=bfr_2;product=Bacterioferritin	283046	367	CDS;gene=acdA_2;product=Acyl-CoA_dehydrogenase	C:T	1	1
297186	416	T:C	CDS;gene=birA;product=Bifunctional_ligase/repressor_BirA	283046	367	CDS;gene=acdA_2;product=Acyl-CoA_dehydrogenase	C:T	1	1
297222	417	G:C	CDS;gene=birA;product=Bifunctional_ligase/repressor_BirA	283046	367	CDS;gene=acdA_2;product=Acyl-CoA_dehydrogenase	C:T	1	1
4543064	5530	G:A	CDS;gene=btuB_37;product=Vitamin_B12_transporter_BtuB	283570	390	CDS;gene=acdA_2;product=Acyl-CoA_dehydrogenase	C:T	0.818182	1
2243191	2917	A:C	CDS;gene=carA;product=Carbamoyl-phosphate_synthase_small_chain	283297	377	CDS;gene=acdA_2;product=Acyl-CoA_dehydrogenase	T:C	0.807692	1
1037005	1670	G:A	CDS;gene=clpX;product=ATP-dependent_Clp_protease_ATP-binding_subunit_ClpX	283543	387	CDS;gene=acdA_2;product=Acyl-CoA_dehydrogenase	C:A	1	1
1037089	1672	C:T	CDS;gene=clpX;product=ATP-dependent_Clp_protease_ATP-binding_subunit_ClpX	283543	387	CDS;gene=acdA_2;product=Acyl-CoA_dehydrogenase	C:A	1	1
2043472	2673	T:C	CDS;gene=cspA_1;product=Major_cold_shock_protein_CspA	283297	377	CDS;gene=acdA_2;product=Acyl-CoA_dehydrogenase	T:C	0.807692	1
1788240	2515	C:T	CDS;gene=csrA;product=Translational_regulator_CsrA	283046	367	CDS;gene=acdA_2;product=Acyl-CoA_dehydrogenase	C:T	1	1
442379	584	G:A	CDS;gene=ctaD;product=Cytochrome_c_oxidase_subunit_1	283046	367	CDS;gene=acdA_2;product=Acyl-CoA_dehydrogenase	C:T	1	1
443625	599	C:T	CDS;gene=ctaD;product=Cytochrome_c_oxidase_subunit_1	283046	367	CDS;gene=acdA_2;product=Acyl-CoA_dehydrogenase	C:T	1	1
443642	600	C:T	CDS;gene=ctaD;product=Cytochrome_c_oxidase_subunit_1	283046	367	CDS;gene=acdA_2;product=Acyl-CoA_dehydrogenase	C:T	1	1
578409	853	C:T	CDS;gene=dadA1_1;product=D-amino_acid_dehydrogenase_1	283046	367	CDS;gene=acdA_2;product=Acyl-CoA_dehydrogenase	C:T	1	1
1573050	2299	C:T	CDS;gene=dapD;product=2%2C3%2C4%2C5-tetrahydropyridine-2%2C6-dicarboxylate_N-succinyltransferase	283046	367	CDS;gene=acdA_2;product=Acyl-CoA_dehydrogenase	C:T	1	1
1573113	2305	C:T	CDS;gene=dapD;product=2%2C3%2C4%2C5-tetrahydropyridine-2%2C6-dicarboxylate_N-succinyltransferase	283046	367	CDS;gene=acdA_2;product=Acyl-CoA_dehydrogenase	C:T	1	1
1573188	2310	C:T	CDS;gene=dapD;product=2%2C3%2C4%2C5-tetrahydropyridine-2%2C6-dicarboxylate_N-succinyltransferase	283046	367	CDS;gene=acdA_2;product=Acyl-CoA_dehydrogenase	C:T	1	1
1573293	2316	G:C	CDS;gene=dapD;product=2%2C3%2C4%2C5-tetrahydropyridine-2%2C6-dicarboxylate_N-succinyltransferase	283046	367	CDS;gene=acdA_2;product=Acyl-CoA_dehydrogenase	C:T	1	1
1573317	2317	C:T	CDS;gene=dapD;product=2%2C3%2C4%2C5-tetrahydropyridine-2%2C6-dicarboxylate_N-succinyltransferase	283046	367	CDS;gene=acdA_2;product=Acyl-CoA_dehydrogenase	C:T	1	1
3298220	3621	G:T	CDS;gene=dasA;product=Diacetylchitobiose_binding_protein_DasA	283046	367	CDS;gene=acdA_2;product=Acyl-CoA_dehydrogenase	C:T	1	1
3298256	3624	C:G	CDS;gene=dasA;product=Diacetylchitobiose_binding_protein_DasA	283046	367	CDS;gene=acdA_2;product=Acyl-CoA_dehydrogenase	C:T	1	1
3298806	3630	G:C	CDS;gene=dasA;product=Diacetylchitobiose_binding_protein_DasA	283046	367	CDS;gene=acdA_2;product=Acyl-CoA_dehydrogenase	C:T	1	1
3298829	3634	G:A	CDS;gene=dasA;product=Diacetylchitobiose_binding_protein_DasA	283046	367	CDS;gene=acdA_2;product=Acyl-CoA_dehydrogenase	C:T	1	1
3272761	3549	T:C	CDS;gene=dcp_2;product=Dipeptidyl_carboxypeptidase	283306	378	CDS;gene=acdA_2;product=Acyl-CoA_dehydrogenase	C:T	0.807692	1
3273610	3558	C:T	CDS;gene=dcp_2;product=Dipeptidyl_carboxypeptidase	283046	367	CDS;gene=acdA_2;product=Acyl-CoA_dehydrogenase	C:T	1	1
378356	458	G:A	CDS;gene=degP;product=Periplasmic_serine_endoprotease_DegP	283046	367	CDS;gene=acdA_2;product=Acyl-CoA_dehydrogenase	C:T	1	1
2086415	2819	G:C	CDS;gene=der;product=GTPase_Der	283046	367	CDS;gene=acdA_2;product=Acyl-CoA_dehydrogenase	C:T	1	1
2086934	2839	T:C	CDS;gene=der;product=GTPase_Der	283205	373	CDS;gene=acdA_2;product=Acyl-CoA_dehydrogenase	A:C	0.814815	1
3249565	3493	C:T	CDS;gene=dnaB;product=Replicative_DNA_helicase	283046	367	CDS;gene=acdA_2;product=Acyl-CoA_dehydrogenase	C:T	1	1
2013999	2627	C:T	CDS;gene=dnaJ;product=Chaperone_protein_DnaJ	283046	367	CDS;gene=acdA_2;product=Acyl-CoA_dehydrogenase	C:T	1	1
2012585	2602	C:G	CDS;gene=dnaK_1;product=Chaperone_protein_DnaK	283543	387	CDS;gene=acdA_2;product=Acyl-CoA_dehydrogenase	C:A	1	1
2012594	2603	C:T	CDS;gene=dnaK_1;product=Chaperone_protein_DnaK	283306	378	CDS;gene=acdA_2;product=Acyl-CoA_dehydrogenase	C:T	0.807692	1
2013116	2609	A:G	CDS;gene=dnaK_1;product=Chaperone_protein_DnaK	283205	373	CDS;gene=acdA_2;product=Acyl-CoA_dehydrogenase	A:C	0.818182	1
1290946	1934	C:A	CDS;gene=dtpA;product=Dipeptide_and_tripeptide_permease_A	283046	367	CDS;gene=acdA_2;product=Acyl-CoA_dehydrogenase	C:T	1	1
3598402	4154	G:A	CDS;gene=era;product=GTPase_Era	283046	367	CDS;gene=acdA_2;product=Acyl-CoA_dehydrogenase	C:T	1	1
1087969	1760	C:G	CDS;gene=fabF;product=3-oxoacyl-[acyl-carrier-protein]_synthase_2	283046	367	CDS;gene=acdA_2;product=Acyl-CoA_dehydrogenase	C:T	1	1
2076447	2739	G:A	CDS;gene=fadA;product=3-ketoacyl-CoA_thiolase	283046	367	CDS;gene=acdA_2;product=Acyl-CoA_dehydrogenase	C:T	1	1
3711215	4331	C:T	CDS;gene=fadE;product=Acyl-coenzyme_A_dehydrogenase	283816	399	CDS;gene=acdA_2;product=Acyl-CoA_dehydrogenase	C:T	0.807692	1
2077563	2765	G:A	CDS;gene=fadN;product=putative_3-hydroxyacyl-CoA_dehydrogenase	283046	367	CDS;gene=acdA_2;product=Acyl-CoA_dehydrogenase	C:T	1	1
2079312	2786	G:A	CDS;gene=fadN;product=putative_3-hydroxyacyl-CoA_dehydrogenase	283046	367	CDS;gene=acdA_2;product=Acyl-CoA_dehydrogenase	C:T	1	1
3876131	4584	T:C	CDS;gene=fda;product=Fructose-bisphosphate_aldolase_class_1	283046	367	CDS;gene=acdA_2;product=Acyl-CoA_dehydrogenase	C:T	1	1
3876343	4591	A:G	CDS;gene=fda;product=Fructose-bisphosphate_aldolase_class_1	283046	367	CDS;gene=acdA_2;product=Acyl-CoA_dehydrogenase	C:T	1	1
4361501	5265	T:C	CDS;gene=fis;product=DNA-binding_protein_Fis	283306	378	CDS;gene=acdA_2;product=Acyl-CoA_dehydrogenase	C:T	0.807692	1
2358500	3047	G:A	CDS;gene=flgD;product=Basal-body_rod_modification_protein_FlgD	283046	367	CDS;gene=acdA_2;product=Acyl-CoA_dehydrogenase	C:T	1	1
1557874	2225	T:C	CDS;gene=frr;product=Ribosome-recycling_factor	283046	367	CDS;gene=acdA_2;product=Acyl-CoA_dehydrogenase	C:T	1	1
1558135	2232	G:A	CDS;gene=frr;product=Ribosome-recycling_factor	283046	367	CDS;gene=acdA_2;product=Acyl-CoA_dehydrogenase	C:T	1	1
4375918	5275	G:A	CDS;gene=ftsE;product=Cell_division_ATP-binding_protein_FtsE	283543	387	CDS;gene=acdA_2;product=Acyl-CoA_dehydrogenase	C:A	1	1
4127738	4860	G:A	CDS;gene=fucP_3;product=L-fucose-proton_symporter	283046	367	CDS;gene=acdA_2;product=Acyl-CoA_dehydrogenase	C:T	1	1
4127751	4861	G:A	CDS;gene=fucP_3;product=L-fucose-proton_symporter	283046	367	CDS;gene=acdA_2;product=Acyl-CoA_dehydrogenase	C:T	1	1
3885668	4623	G:A	CDS;gene=gapA;product=Glyceraldehyde-3-phosphate_dehydrogenase_A	283046	367	CDS;gene=acdA_2;product=Acyl-CoA_dehydrogenase	C:T	1	1
3721253	4357	G:A	CDS;gene=gcvH;product=Glycine_cleavage_system_H_protein	283046	367	CDS;gene=acdA_2;product=Acyl-CoA_dehydrogenase	C:T	1	1
3632636	4246	G:C	CDS;gene=gcvP;product=Glycine_dehydrogenase_(decarboxylating)	283046	367	CDS;gene=acdA_2;product=Acyl-CoA_dehydrogenase	C:T	1	1
3205940	3246	C:T	CDS;gene=gdh_1;product=NAD-specific_glutamate_dehydrogenase	283046	367	CDS;gene=acdA_2;product=Acyl-CoA_dehydrogenase	C:T	1	1
3206363	3257	G:A	CDS;gene=gdh_1;product=NAD-specific_glutamate_dehydrogenase	283816	399	CDS;gene=acdA_2;product=Acyl-CoA_dehydrogenase	C:T	1	1
3207302	3265	A:G	CDS;gene=gdh_1;product=NAD-specific_glutamate_dehydrogenase	283205	373	CDS;gene=acdA_2;product=Acyl-CoA_dehydrogenase	A:C	0.818182	1
3207305	3266	G:A	CDS;gene=gdh_1;product=NAD-specific_glutamate_dehydrogenase	283046	367	CDS;gene=acdA_2;product=Acyl-CoA_dehydrogenase	C:T	1	1
3207728	3279	C:T	CDS;gene=gdh_1;product=NAD-specific_glutamate_dehydrogenase	283046	367	CDS;gene=acdA_2;product=Acyl-CoA_dehydrogenase	C:T	1	1
3207905	3283	T:C	CDS;gene=gdh_1;product=NAD-specific_glutamate_dehydrogenase	283046	367	CDS;gene=acdA_2;product=Acyl-CoA_dehydrogenase	C:T	1	1
3208184	3291	C:T	CDS;gene=gdh_1;product=NAD-specific_glutamate_dehydrogenase	283046	367	CDS;gene=acdA_2;product=Acyl-CoA_dehydrogenase	C:T	1	1
3208928	3294	T:C	CDS;gene=gdh_1;product=NAD-specific_glutamate_dehydrogenase	283046	367	CDS;gene=acdA_2;product=Acyl-CoA_dehydrogenase	C:T	1	1
4128945	4896	C:G	CDS;gene=glk_3;product=Glucokinase	283205	373	CDS;gene=acdA_2;product=Acyl-CoA_dehydrogenase	A:C	0.818182	1
3925313	4698	A:G	CDS;gene=gltA;product=Citrate_synthase	283816	399	CDS;gene=acdA_2;product=Acyl-CoA_dehydrogenase	C:T	0.807692	1
1026423	1638	T:C	CDS;gene=grxC;product=Glutaredoxin_3	283046	367	CDS;gene=acdA_2;product=Acyl-CoA_dehydrogenase	C:T	1	1
1679175	2418	C:T	CDS;gene=grxD;product=Glutaredoxin_4	283046	367	CDS;gene=acdA_2;product=Acyl-CoA_dehydrogenase	C:T	1	1
3174853	3174	A:G	CDS;gene=gyrA;product=DNA_gyrase_subunit_A	283046	367	CDS;gene=acdA_2;product=Acyl-CoA_dehydrogenase	C:T	1	1
3174862	3175	A:G	CDS;gene=gyrA;product=DNA_gyrase_subunit_A	283816	399	CDS;gene=acdA_2;product=Acyl-CoA_dehydrogenase	C:T	0.807692	1
1027523	1645	C:G	CDS;gene=hicd;product=Homoisocitrate_dehydrogenase	283046	367	CDS;gene=acdA_2;product=Acyl-CoA_dehydrogenase	C:T	1	1
1027793	1649	A:G	CDS;gene=hicd;product=Homoisocitrate_dehydrogenase	283046	367	CDS;gene=acdA_2;product=Acyl-CoA_dehydrogenase	C:T	1	1
4445978	5442	G:A	CDS;gene=hpd;product=4-hydroxyphenylpyruvate_dioxygenase	283205	373	CDS;gene=acdA_2;product=Acyl-CoA_dehydrogenase	A:C	0.814815	1
1159023	1822	T:A	CDS;gene=hpf;product=Ribosome_hibernation_promoting_factor	283046	367	CDS;gene=acdA_2;product=Acyl-CoA_dehydrogenase	C:T	1	1
3704729	4307	G:A	CDS;gene=hslO;product=33_kDa_chaperonin	283046	367	CDS;gene=acdA_2;product=Acyl-CoA_dehydrogenase	C:T	1	1
4183955	5010	G:A	CDS;gene=hslV;product=ATP-dependent_protease_subunit_HslV	283046	367	CDS;gene=acdA_2;product=Acyl-CoA_dehydrogenase	C:T	1	1
1040452	1688	T:C	CDS;gene=hupB;product=DNA-binding_protein_HU-beta	283786	398	CDS;gene=acdA_2;product=Acyl-CoA_dehydrogenase	T:C	0.807692	1
4388992	5326	G:A	CDS;gene=icd;product=Isocitrate_dehydrogenase_[NADP]	283046	367	CDS;gene=acdA_2;product=Acyl-CoA_dehydrogenase	C:T	1	1
4389304	5334	G:C	CDS;gene=icd;product=Isocitrate_dehydrogenase_[NADP]	283046	367	CDS;gene=acdA_2;product=Acyl-CoA_dehydrogenase	C:T	1	1
3409852	3731	T:C	CDS;gene=ihfA;product=Integration_host_factor_subunit_alpha	283046	367	CDS;gene=acdA_2;product=Acyl-CoA_dehydrogenase	C:T	1	1
3427292	3782	T:C	CDS;gene=infB;product=Translation_initiation_factor_IF-2	283046	367	CDS;gene=acdA_2;product=Acyl-CoA_dehydrogenase	C:T	1	1
1835314	2537	C:T	CDS;gene=ispG;product=4-hydroxy-3-methylbut-2-en-1-yl_diphosphate_synthase_(flavodoxin)	283046	367	CDS;gene=acdA_2;product=Acyl-CoA_dehydrogenase	C:T	1	1
400525	479	T:C	CDS;gene=kdpD;product=Sensor_protein_KdpD	283046	367	CDS;gene=acdA_2;product=Acyl-CoA_dehydrogenase	C:T	1	1
1163041	1825	C:T	CDS;gene=kdsC;product=3-deoxy-D-manno-octulosonate_8-phosphate_phosphatase_KdsC	283046	367	CDS;gene=acdA_2;product=Acyl-CoA_dehydrogenase	C:T	1	1
3782827	4444	T:C	CDS;gene=kup;product=Low_affinity_potassium_transport_system_protein_kup	283046	367	CDS;gene=acdA_2;product=Acyl-CoA_dehydrogenase	C:T	1	1
3782866	4447	C:G	CDS;gene=kup;product=Low_affinity_potassium_transport_system_protein_kup	283786	398	CDS;gene=acdA_2;product=Acyl-CoA_dehydrogenase	T:C	0.814815	1
3600776	4180	G:A	CDS;gene=lepA;product=Elongation_factor_4	283046	367	CDS;gene=acdA_2;product=Acyl-CoA_dehydrogenase	C:T	1	1
3600914	4188	C:G	CDS;gene=lepA;product=Elongation_factor_4	283046	367	CDS;gene=acdA_2;product=Acyl-CoA_dehydrogenase	C:T	1	1
3601259	4194	T:C	CDS;gene=lepA;product=Elongation_factor_4	283046	367	CDS;gene=acdA_2;product=Acyl-CoA_dehydrogenase	C:T	1	1
3601439	4201	G:A	CDS;gene=lepA;product=Elongation_factor_4	283046	367	CDS;gene=acdA_2;product=Acyl-CoA_dehydrogenase	C:T	1	1
3601589	4203	C:A	CDS;gene=lepA;product=Elongation_factor_4	283046	367	CDS;gene=acdA_2;product=Acyl-CoA_dehydrogenase	C:T	1	1
3601703	4207	C:T	CDS;gene=lepA;product=Elongation_factor_4	283046	367	CDS;gene=acdA_2;product=Acyl-CoA_dehydrogenase	C:T	1	1
3536936	4091	G:C	CDS;gene=leuS;product=Leucine--tRNA_ligase	283046	367	CDS;gene=acdA_2;product=Acyl-CoA_dehydrogenase	C:T	1	1
3536951	4092	C:T	CDS;gene=leuS;product=Leucine--tRNA_ligase	283046	367	CDS;gene=acdA_2;product=Acyl-CoA_dehydrogenase	C:T	1	1
3536960	4094	G:A	CDS;gene=leuS;product=Leucine--tRNA_ligase	283046	367	CDS;gene=acdA_2;product=Acyl-CoA_dehydrogenase	C:T	1	1
1038285	1673	G:A	CDS;gene=lon;product=Lon_protease	283205	373	CDS;gene=acdA_2;product=Acyl-CoA_dehydrogenase	A:C	0.814815	1
1038303	1675	G:A	CDS;gene=lon;product=Lon_protease	283046	367	CDS;gene=acdA_2;product=Acyl-CoA_dehydrogenase	C:T	1	1
3243154	3485	C:T	CDS;gene=lpd;product=Dihydrolipoyl_dehydrogenase	283046	367	CDS;gene=acdA_2;product=Acyl-CoA_dehydrogenase	C:T	1	1
3243157	3486	C:T	CDS;gene=lpd;product=Dihydrolipoyl_dehydrogenase	283046	367	CDS;gene=acdA_2;product=Acyl-CoA_dehydrogenase	C:T	1	1
3243160	3487	C:T	CDS;gene=lpd;product=Dihydrolipoyl_dehydrogenase	283046	367	CDS;gene=acdA_2;product=Acyl-CoA_dehydrogenase	C:T	1	1
1569263	2278	A:G	CDS;gene=map_2;product=Methionine_aminopeptidase	283046	367	CDS;gene=acdA_2;product=Acyl-CoA_dehydrogenase	C:T	1	1
1569308	2279	C:G	CDS;gene=map_2;product=Methionine_aminopeptidase	283046	367	CDS;gene=acdA_2;product=Acyl-CoA_dehydrogenase	C:T	1	1
1569383	2281	C:T	CDS;gene=map_2;product=Methionine_aminopeptidase	283046	367	CDS;gene=acdA_2;product=Acyl-CoA_dehydrogenase	C:T	1	1
982014	1538	A:G	CDS;gene=mdh;product=Malate_dehydrogenase	283046	367	CDS;gene=acdA_2;product=Acyl-CoA_dehydrogenase	C:T	1	1
982041	1539	C:T	CDS;gene=mdh;product=Malate_dehydrogenase	283046	367	CDS;gene=acdA_2;product=Acyl-CoA_dehydrogenase	C:T	1	1
982590	1551	T:C	CDS;gene=mdh;product=Malate_dehydrogenase	283046	367	CDS;gene=acdA_2;product=Acyl-CoA_dehydrogenase	C:T	1	1
2060198	2693	C:T	CDS;gene=mdtC_1;product=Multidrug_resistance_protein_MdtC	283046	367	CDS;gene=acdA_2;product=Acyl-CoA_dehydrogenase	C:T	1	1
819325	1155	G:A	CDS;gene=metK;product=S-adenosylmethionine_synthase	283205	373	CDS;gene=acdA_2;product=Acyl-CoA_dehydrogenase	A:C	0.814815	1
4196015	5059	G:A	CDS;gene=metN;product=Methionine_import_ATP-binding_protein_MetN	283046	367	CDS;gene=acdA_2;product=Acyl-CoA_dehydrogenase	C:T	1	1
1483297	2128	C:G	CDS;gene=mfd;product=Transcription-repair-coupling_factor	283046	367	CDS;gene=acdA_2;product=Acyl-CoA_dehydrogenase	C:T	1	1
1666405	2401	T:C	CDS;gene=miaB;product=tRNA-2-methylthio-N(6)-dimethylallyladenosine_synthase	283046	367	CDS;gene=acdA_2;product=Acyl-CoA_dehydrogenase	C:T	1	1
1300102	1988	G:A	CDS;gene=minD;product=Septum_site-determining_protein_MinD	283046	367	CDS;gene=acdA_2;product=Acyl-CoA_dehydrogenase	C:T	1	1
1300420	2006	G:A	CDS;gene=minD;product=Septum_site-determining_protein_MinD	283046	367	CDS;gene=acdA_2;product=Acyl-CoA_dehydrogenase	C:T	1	1
1300500	2007	G:A	CDS;gene=minD;product=Septum_site-determining_protein_MinD	283046	367	CDS;gene=acdA_2;product=Acyl-CoA_dehydrogenase	C:T	1	1
1300504	2008	G:A	CDS;gene=minD;product=Septum_site-determining_protein_MinD	283046	367	CDS;gene=acdA_2;product=Acyl-CoA_dehydrogenase	C:T	1	1
1300561	2011	G:A	CDS;gene=minD;product=Septum_site-determining_protein_MinD	283046	367	CDS;gene=acdA_2;product=Acyl-CoA_dehydrogenase	C:T	1	1
1300603	2012	G:C	CDS;gene=minD;product=Septum_site-determining_protein_MinD	283046	367	CDS;gene=acdA_2;product=Acyl-CoA_dehydrogenase	C:T	1	1
1622200	2379	A:G	CDS;gene=mip;product=Outer_membrane_protein_MIP	283046	367	CDS;gene=acdA_2;product=Acyl-CoA_dehydrogenase	C:T	1	1
1622530	2384	C:G	CDS;gene=mip;product=Outer_membrane_protein_MIP	283046	367	CDS;gene=acdA_2;product=Acyl-CoA_dehydrogenase	C:T	1	1
4156952	4925	A:G	CDS;gene=mltB;product=Membrane-bound_lytic_murein_transglycosylase_B	283046	367	CDS;gene=acdA_2;product=Acyl-CoA_dehydrogenase	C:T	1	1
4157328	4952	G:A	CDS;gene=mltB;product=Membrane-bound_lytic_murein_transglycosylase_B	283046	367	CDS;gene=acdA_2;product=Acyl-CoA_dehydrogenase	C:T	1	1
4750939	5728	C:T	CDS;gene=mntP;product=putative_manganese_efflux_pump_MntP	283046	367	CDS;gene=acdA_2;product=Acyl-CoA_dehydrogenase	C:T	1	1
4750974	5730	A:G	CDS;gene=mntP;product=putative_manganese_efflux_pump_MntP	283046	367	CDS;gene=acdA_2;product=Acyl-CoA_dehydrogenase	C:T	1	1
574538	842	C:T	CDS;gene=motB_1;product=Motility_protein_B	283046	367	CDS;gene=acdA_2;product=Acyl-CoA_dehydrogenase	C:T	1	1
844573	1165	C:G	CDS;gene=mprA;product=Response_regulator_MprA	283046	367	CDS;gene=acdA_2;product=Acyl-CoA_dehydrogenase	C:T	1	1
844636	1168	G:T	CDS;gene=mprA;product=Response_regulator_MprA	283046	367	CDS;gene=acdA_2;product=Acyl-CoA_dehydrogenase	C:T	1	1
4165495	4968	A:G	CDS;gene=mreB;product=Cell_shape-determining_protein_MreB	283046	367	CDS;gene=acdA_2;product=Acyl-CoA_dehydrogenase	C:T	1	1
4435953	5423	C:G	CDS;gene=mrpA;product=Na(+)/H(+)_antiporter_subunit_A	283543	387	CDS;gene=acdA_2;product=Acyl-CoA_dehydrogenase	C:A	1	1
874955	1219	G:A	CDS;gene=msrA_2;product=Peptide_methionine_sulfoxide_reductase_MsrA	283046	367	CDS;gene=acdA_2;product=Acyl-CoA_dehydrogenase	C:T	1	1
784233	995	C:T	CDS;gene=murE;product=UDP-N-acetylmuramoyl-L-alanyl-D-glutamate--2%2C6-diaminopimelate_ligase	283046	367	CDS;gene=acdA_2;product=Acyl-CoA_dehydrogenase	C:T	1	1
3830490	4503	A:G	CDS;gene=nadE_1;product=Glutamine-dependent_NAD(+)_synthetase	283046	367	CDS;gene=acdA_2;product=Acyl-CoA_dehydrogenase	C:T	1	1
3442305	3918	C:G	CDS;gene=nqo3;product=NADH-quinone_oxidoreductase_chain_3	283046	367	CDS;gene=acdA_2;product=Acyl-CoA_dehydrogenase	C:T	1	1
3446766	3962	G:A	CDS;gene=nuoB;product=NADH-quinone_oxidoreductase_subunit_B	283046	367	CDS;gene=acdA_2;product=Acyl-CoA_dehydrogenase	C:T	1	1
3445759	3958	G:A	CDS;gene=nuoD;product=NADH-quinone_oxidoreductase_subunit_D	283046	367	CDS;gene=acdA_2;product=Acyl-CoA_dehydrogenase	C:T	1	1
3442865	3924	G:A	CDS;gene=nuoF;product=NADH-quinone_oxidoreductase_subunit_F	283816	399	CDS;gene=acdA_2;product=Acyl-CoA_dehydrogenase	C:T	0.807692	1
3443900	3931	G:A	CDS;gene=nuoF;product=NADH-quinone_oxidoreductase_subunit_F	283046	367	CDS;gene=acdA_2;product=Acyl-CoA_dehydrogenase	C:T	1	1
3439107	3909	G:A	CDS;gene=nuoI;product=NADH-quinone_oxidoreductase_subunit_I	283046	367	CDS;gene=acdA_2;product=Acyl-CoA_dehydrogenase	C:T	1	1
3436920	3865	G:C	CDS;gene=nuoL;product=NADH-quinone_oxidoreductase_subunit_L	283046	367	CDS;gene=acdA_2;product=Acyl-CoA_dehydrogenase	C:T	1	1
3437598	3877	G:A	CDS;gene=nuoL;product=NADH-quinone_oxidoreductase_subunit_L	283046	367	CDS;gene=acdA_2;product=Acyl-CoA_dehydrogenase	C:T	1	1
3433024	3819	C:G	CDS;gene=nuoN;product=NADH-quinone_oxidoreductase_subunit_N	283205	373	CDS;gene=acdA_2;product=Acyl-CoA_dehydrogenase	A:C	0.814815	1
3886647	4647	C:T	CDS;gene=ompW_1;product=Outer_membrane_protein_W	283046	367	CDS;gene=acdA_2;product=Acyl-CoA_dehydrogenase	C:T	1	1
994164	1571	T:C	CDS;gene=oprF;product=Outer_membrane_porin_F	283046	367	CDS;gene=acdA_2;product=Acyl-CoA_dehydrogenase	C:T	1	1
994188	1572	G:C	CDS;gene=oprF;product=Outer_membrane_porin_F	283046	367	CDS;gene=acdA_2;product=Acyl-CoA_dehydrogenase	C:T	1	1
994357	1578	A:C	CDS;gene=oprF;product=Outer_membrane_porin_F	283046	367	CDS;gene=acdA_2;product=Acyl-CoA_dehydrogenase	C:T	1	1
994359	1579	C:G	CDS;gene=oprF;product=Outer_membrane_porin_F	283046	367	CDS;gene=acdA_2;product=Acyl-CoA_dehydrogenase	C:T	1	1
994364	1582	G:C	CDS;gene=oprF;product=Outer_membrane_porin_F	283046	367	CDS;gene=acdA_2;product=Acyl-CoA_dehydrogenase	C:T	1	1
994441	1599	G:T	CDS;gene=oprF;product=Outer_membrane_porin_F	283046	367	CDS;gene=acdA_2;product=Acyl-CoA_dehydrogenase	C:T	1	1
994491	1604	T:C	CDS;gene=oprF;product=Outer_membrane_porin_F	283046	367	CDS;gene=acdA_2;product=Acyl-CoA_dehydrogenase	C:T	1	1
994524	1607	C:T	CDS;gene=oprF;product=Outer_membrane_porin_F	283046	367	CDS;gene=acdA_2;product=Acyl-CoA_dehydrogenase	C:T	1	1
994559	1609	C:G	CDS;gene=oprF;product=Outer_membrane_porin_F	283046	367	CDS;gene=acdA_2;product=Acyl-CoA_dehydrogenase	C:T	1	1
3776495	4413	A:C	CDS;gene=pal_2;product=Peptidoglycan-associated_lipoprotein	283205	373	CDS;gene=acdA_2;product=Acyl-CoA_dehydrogenase	A:C	0.818182	1
1756725	2470	C:T	CDS;gene=parE;product=DNA_topoisomerase_4_subunit_B	283543	387	CDS;gene=acdA_2;product=Acyl-CoA_dehydrogenase	C:A	1	1
1756782	2474	C:T	CDS;gene=parE;product=DNA_topoisomerase_4_subunit_B	283205	373	CDS;gene=acdA_2;product=Acyl-CoA_dehydrogenase	A:C	0.814815	1
4454419	5487	G:A	CDS;gene=pdhA;product=Pyruvate_dehydrogenase_E1_component_subunit_alpha	283543	387	CDS;gene=acdA_2;product=Acyl-CoA_dehydrogenase	C:A	1	1
4454443	5488	C:T	CDS;gene=pdhA;product=Pyruvate_dehydrogenase_E1_component_subunit_alpha	283543	387	CDS;gene=acdA_2;product=Acyl-CoA_dehydrogenase	C:A	1	1
4455077	5503	C:T	CDS;gene=pdhB;product=Pyruvate_dehydrogenase_E1_component_subunit_beta	283046	367	CDS;gene=acdA_2;product=Acyl-CoA_dehydrogenase	C:T	1	1
373082	444	T:C	CDS;gene=pepA_1;product=cytosol_aminopeptidase	283046	367	CDS;gene=acdA_2;product=Acyl-CoA_dehydrogenase	C:T	1	1
3490766	4024	C:T	CDS;gene=pepO_3;product=Neutral_endopeptidase	283046	367	CDS;gene=acdA_2;product=Acyl-CoA_dehydrogenase	C:T	1	1
3491228	4041	T:C	CDS;gene=pepO_3;product=Neutral_endopeptidase	283046	367	CDS;gene=acdA_2;product=Acyl-CoA_dehydrogenase	C:T	1	1
3491279	4045	C:T	CDS;gene=pepO_3;product=Neutral_endopeptidase	283046	367	CDS;gene=acdA_2;product=Acyl-CoA_dehydrogenase	C:T	1	1
3495881	4050	C:T	CDS;gene=pepO_4;product=Neutral_endopeptidase	283046	367	CDS;gene=acdA_2;product=Acyl-CoA_dehydrogenase	C:T	1	1
3495944	4055	G:A	CDS;gene=pepO_4;product=Neutral_endopeptidase	283046	367	CDS;gene=acdA_2;product=Acyl-CoA_dehydrogenase	C:T	1	1
3495945	4056	G:T	CDS;gene=pepO_4;product=Neutral_endopeptidase	283046	367	CDS;gene=acdA_2;product=Acyl-CoA_dehydrogenase	C:T	1	1
3370415	3717	C:G	CDS;gene=phaB_1;product=Acetoacetyl-CoA_reductase	283046	367	CDS;gene=acdA_2;product=Acyl-CoA_dehydrogenase	C:T	1	1
1138410	1780	G:C	CDS;gene=pilT_2;product=Twitching_mobility_protein	283046	367	CDS;gene=acdA_2;product=Acyl-CoA_dehydrogenase	C:T	1	1
1138548	1782	G:A	CDS;gene=pilT_2;product=Twitching_mobility_protein	283046	367	CDS;gene=acdA_2;product=Acyl-CoA_dehydrogenase	C:T	1	1
1139794	1802	C:G	CDS;gene=pilT_3;product=Twitching_mobility_protein	283046	367	CDS;gene=acdA_2;product=Acyl-CoA_dehydrogenase	C:T	1	1
3423096	3757	G:A	CDS;gene=pnp;product=Polyribonucleotide_nucleotidyltransferase	283046	367	CDS;gene=acdA_2;product=Acyl-CoA_dehydrogenase	C:T	1	1
3423111	3758	C:T	CDS;gene=pnp;product=Polyribonucleotide_nucleotidyltransferase	283046	367	CDS;gene=acdA_2;product=Acyl-CoA_dehydrogenase	C:T	1	1
4713757	5659	C:T	CDS;gene=polA_2;product=DNA_polymerase_I	283046	367	CDS;gene=acdA_2;product=Acyl-CoA_dehydrogenase	C:T	1	1
4713763	5660	G:A	CDS;gene=polA_2;product=DNA_polymerase_I	283046	367	CDS;gene=acdA_2;product=Acyl-CoA_dehydrogenase	C:T	1	1
3990227	4776	C:T	CDS;gene=ppa_2;product=Inorganic_pyrophosphatase	283046	367	CDS;gene=acdA_2;product=Acyl-CoA_dehydrogenase	C:T	1	1
3025410	3143	C:T	CDS;gene=ppsA;product=Phosphoenolpyruvate_synthase	283046	367	CDS;gene=acdA_2;product=Acyl-CoA_dehydrogenase	C:T	1	1
3696815	4296	C:T	CDS;gene=prfC;product=Peptide_chain_release_factor_3	283046	367	CDS;gene=acdA_2;product=Acyl-CoA_dehydrogenase	C:T	1	1
3696873	4299	G:A	CDS;gene=prfC;product=Peptide_chain_release_factor_3	283046	367	CDS;gene=acdA_2;product=Acyl-CoA_dehydrogenase	C:T	1	1
916042	1266	C:T	CDS;gene=prs;product=Ribose-phosphate_pyrophosphokinase	283543	387	CDS;gene=acdA_2;product=Acyl-CoA_dehydrogenase	C:A	1	1
1615836	2367	G:A	CDS;gene=pstS_1;product=Phosphate-binding_protein_PstS	283046	367	CDS;gene=acdA_2;product=Acyl-CoA_dehydrogenase	C:T	1	1
4434231	5415	A:G	CDS;gene=purC;product=Phosphoribosylaminoimidazole-succinocarboxamide_synthase	283816	399	CDS;gene=acdA_2;product=Acyl-CoA_dehydrogenase	C:T	1	1
1170923	1854	G:A	CDS;gene=purM;product=Phosphoribosylformylglycinamidine_cyclo-ligase	283046	367	CDS;gene=acdA_2;product=Acyl-CoA_dehydrogenase	C:T	1	1
438715	526	G:A	CDS;gene=putA;product=Bifunctional_protein_PutA	283046	367	CDS;gene=acdA_2;product=Acyl-CoA_dehydrogenase	C:T	1	1
440203	535	G:A	CDS;gene=putA;product=Bifunctional_protein_PutA	283046	367	CDS;gene=acdA_2;product=Acyl-CoA_dehydrogenase	C:T	1	1
440212	536	C:T	CDS;gene=putA;product=Bifunctional_protein_PutA	283046	367	CDS;gene=acdA_2;product=Acyl-CoA_dehydrogenase	C:T	1	1
440402	543	C:G	CDS;gene=putA;product=Bifunctional_protein_PutA	283046	367	CDS;gene=acdA_2;product=Acyl-CoA_dehydrogenase	C:T	1	1
440481	545	G:A	CDS;gene=putA;product=Bifunctional_protein_PutA	283046	367	CDS;gene=acdA_2;product=Acyl-CoA_dehydrogenase	C:T	1	1
440509	547	G:T	CDS;gene=putA;product=Bifunctional_protein_PutA	283046	367	CDS;gene=acdA_2;product=Acyl-CoA_dehydrogenase	C:T	1	1
1645875	2385	C:G	CDS;gene=puuD;product=Gamma-glutamyl-gamma-aminobutyrate_hydrolase_PuuD	283205	373	CDS;gene=acdA_2;product=Acyl-CoA_dehydrogenase	A:C	0.814815	1
3877694	4593	G:A	CDS;gene=pykA;product=Pyruvate_kinase_II	283046	367	CDS;gene=acdA_2;product=Acyl-CoA_dehydrogenase	C:T	1	1
3877753	4598	C:T	CDS;gene=pykA;product=Pyruvate_kinase_II	283205	373	CDS;gene=acdA_2;product=Acyl-CoA_dehydrogenase	A:C	0.814815	1
1558849	2247	G:C	CDS;gene=pyrH;product=Uridylate_kinase	283046	367	CDS;gene=acdA_2;product=Acyl-CoA_dehydrogenase	C:T	1	1
3594129	4147	G:A	CDS;gene=rlmD;product=23S_rRNA_(uracil(1939)-C(5))-methyltransferase_RlmD	283046	367	CDS;gene=acdA_2;product=Acyl-CoA_dehydrogenase	C:T	1	1
3594130	4148	T:C	CDS;gene=rlmD;product=23S_rRNA_(uracil(1939)-C(5))-methyltransferase_RlmD	283046	367	CDS;gene=acdA_2;product=Acyl-CoA_dehydrogenase	C:T	1	1
3289677	3603	G:A	CDS;gene=rne;product=Ribonuclease_E	283046	367	CDS;gene=acdA_2;product=Acyl-CoA_dehydrogenase	C:T	1	1
4420695	5376	G:A	CDS;gene=rplM;product=50S_ribosomal_protein_L13	283046	367	CDS;gene=acdA_2;product=Acyl-CoA_dehydrogenase	C:T	1	1
968766	1498	G:C	CDS;gene=rpoA;product=DNA-directed_RNA_polymerase_subunit_alpha	283205	373	CDS;gene=acdA_2;product=Acyl-CoA_dehydrogenase	A:C	0.814815	1
942512	1319	T:C	CDS;gene=rpoB;product=DNA-directed_RNA_polymerase_subunit_beta	283046	367	CDS;gene=acdA_2;product=Acyl-CoA_dehydrogenase	C:T	1	1
943172	1323	C:T	CDS;gene=rpoB;product=DNA-directed_RNA_polymerase_subunit_beta	283046	367	CDS;gene=acdA_2;product=Acyl-CoA_dehydrogenase	C:T	1	1
946759	1370	C:T	CDS;gene=rpoC;product=DNA-directed_RNA_polymerase_subunit_beta'	283046	367	CDS;gene=acdA_2;product=Acyl-CoA_dehydrogenase	C:T	1	1
946978	1373	A:G	CDS;gene=rpoC;product=DNA-directed_RNA_polymerase_subunit_beta'	283046	367	CDS;gene=acdA_2;product=Acyl-CoA_dehydrogenase	C:T	1	1
947395	1377	A:G	CDS;gene=rpoC;product=DNA-directed_RNA_polymerase_subunit_beta'	283046	367	CDS;gene=acdA_2;product=Acyl-CoA_dehydrogenase	C:T	1	1
947566	1378	T:C	CDS;gene=rpoC;product=DNA-directed_RNA_polymerase_subunit_beta'	283046	367	CDS;gene=acdA_2;product=Acyl-CoA_dehydrogenase	C:T	1	1
4372228	5268	G:T	CDS;gene=rpoH;product=RNA_polymerase_sigma_factor_RpoH	283046	367	CDS;gene=acdA_2;product=Acyl-CoA_dehydrogenase	C:T	1	1
2069244	2725	A:G	CDS;gene=rpsA;product=30S_ribosomal_protein_S1	283046	367	CDS;gene=acdA_2;product=Acyl-CoA_dehydrogenase	C:T	1	1
2069320	2728	G:A	CDS;gene=rpsA;product=30S_ribosomal_protein_S1	283046	367	CDS;gene=acdA_2;product=Acyl-CoA_dehydrogenase	C:T	1	1
493491	677	C:G	CDS;gene=rutE;product=putative_malonic_semialdehyde_reductase_RutE	283046	367	CDS;gene=acdA_2;product=Acyl-CoA_dehydrogenase	C:T	1	1
1072024	1703	G:A	CDS;gene=ruvB_1;product=Holliday_junction_ATP-dependent_DNA_helicase_RuvB	283046	367	CDS;gene=acdA_2;product=Acyl-CoA_dehydrogenase	C:T	1	1
3785127	4454	C:T	CDS;gene=ruvC;product=Crossover_junction_endodeoxyribonuclease_RuvC	283046	367	CDS;gene=acdA_2;product=Acyl-CoA_dehydrogenase	C:T	1	1
3785227	4458	G:A	CDS;gene=ruvC;product=Crossover_junction_endodeoxyribonuclease_RuvC	283046	367	CDS;gene=acdA_2;product=Acyl-CoA_dehydrogenase	C:T	1	1
3833259	4526	G:A	CDS;gene=sasA_13;product=Adaptive-response_sensory-kinase_SasA	283046	367	CDS;gene=acdA_2;product=Acyl-CoA_dehydrogenase	C:T	1	1
3833394	4546	G:C	CDS;gene=sasA_13;product=Adaptive-response_sensory-kinase_SasA	283046	367	CDS;gene=acdA_2;product=Acyl-CoA_dehydrogenase	C:T	1	1
3833398	4547	T:G	CDS;gene=sasA_13;product=Adaptive-response_sensory-kinase_SasA	283543	387	CDS;gene=acdA_2;product=Acyl-CoA_dehydrogenase	C:A	1	1
3833478	4555	C:G	CDS;gene=sasA_13;product=Adaptive-response_sensory-kinase_SasA	283046	367	CDS;gene=acdA_2;product=Acyl-CoA_dehydrogenase	C:T	1	1
3308350	3658	T:C	CDS;gene=scpB;product=Segregation_and_condensation_protein_B	283046	367	CDS;gene=acdA_2;product=Acyl-CoA_dehydrogenase	C:T	1	1
3689484	4280	C:T	CDS;gene=sdaA;product=L-serine_dehydratase_1	283205	373	CDS;gene=acdA_2;product=Acyl-CoA_dehydrogenase	A:C	0.814815	1
800329	1103	C:T	CDS;gene=secA;product=Protein_translocase_subunit_SecA	283046	367	CDS;gene=acdA_2;product=Acyl-CoA_dehydrogenase	C:T	1	1
800368	1105	T:C	CDS;gene=secA;product=Protein_translocase_subunit_SecA	283543	387	CDS;gene=acdA_2;product=Acyl-CoA_dehydrogenase	C:A	1	1
800374	1106	G:T	CDS;gene=secA;product=Protein_translocase_subunit_SecA	283046	367	CDS;gene=acdA_2;product=Acyl-CoA_dehydrogenase	C:T	1	1
4297020	5166	T:C	CDS;gene=smg;product=Protein_Smg	283046	367	CDS;gene=acdA_2;product=Acyl-CoA_dehydrogenase	C:T	1	1
4297272	5171	G:A	CDS;gene=smg;product=Protein_Smg	283046	367	CDS;gene=acdA_2;product=Acyl-CoA_dehydrogenase	C:T	1	1
3238698	3421	A:G	CDS;gene=sucA;product=2-oxoglutarate_dehydrogenase_E1_component	283046	367	CDS;gene=acdA_2;product=Acyl-CoA_dehydrogenase	C:T	1	1
3239214	3426	G:A	CDS;gene=sucA;product=2-oxoglutarate_dehydrogenase_E1_component	283046	367	CDS;gene=acdA_2;product=Acyl-CoA_dehydrogenase	C:T	1	1
3239529	3432	G:T	CDS;gene=sucA;product=2-oxoglutarate_dehydrogenase_E1_component	283046	367	CDS;gene=acdA_2;product=Acyl-CoA_dehydrogenase	C:T	1	1
3239727	3439	C:T	CDS;gene=sucA;product=2-oxoglutarate_dehydrogenase_E1_component	283046	367	CDS;gene=acdA_2;product=Acyl-CoA_dehydrogenase	C:T	1	1
3239739	3440	C:G	CDS;gene=sucA;product=2-oxoglutarate_dehydrogenase_E1_component	283046	367	CDS;gene=acdA_2;product=Acyl-CoA_dehydrogenase	C:T	1	1
3239859	3441	T:C	CDS;gene=sucA;product=2-oxoglutarate_dehydrogenase_E1_component	283046	367	CDS;gene=acdA_2;product=Acyl-CoA_dehydrogenase	C:T	1	1
3240720	3444	A:G	CDS;gene=sucA;product=2-oxoglutarate_dehydrogenase_E1_component	283046	367	CDS;gene=acdA_2;product=Acyl-CoA_dehydrogenase	C:T	1	1
3240894	3448	C:T	CDS;gene=sucA;product=2-oxoglutarate_dehydrogenase_E1_component	283046	367	CDS;gene=acdA_2;product=Acyl-CoA_dehydrogenase	C:T	1	1
3240921	3451	G:T	CDS;gene=sucA;product=2-oxoglutarate_dehydrogenase_E1_component	283046	367	CDS;gene=acdA_2;product=Acyl-CoA_dehydrogenase	C:T	1	1
3241245	3460	A:G	CDS;gene=sucA;product=2-oxoglutarate_dehydrogenase_E1_component	283046	367	CDS;gene=acdA_2;product=Acyl-CoA_dehydrogenase	C:T	1	1
3242374	3475	C:T	CDS;gene=sucB;product=Dihydrolipoyllysine-residue_succinyltransferase_component_of_2-oxoglutarate_dehydrogenase_complex	283046	367	CDS;gene=acdA_2;product=Acyl-CoA_dehydrogenase	C:T	1	1
3831769	4513	C:G	CDS;gene=sucC;product=Succinate--CoA_ligase_[ADP-forming]_subunit_beta	283543	387	CDS;gene=acdA_2;product=Acyl-CoA_dehydrogenase	C:A	1	1
2032107	2634	G:C	CDS;gene=tgt;product=Queuine_tRNA-ribosyltransferase	283046	367	CDS;gene=acdA_2;product=Acyl-CoA_dehydrogenase	C:T	1	1
3777408	4419	C:G	CDS;gene=tolB_2;product=Tol-Pal_system_protein_TolB	283046	367	CDS;gene=acdA_2;product=Acyl-CoA_dehydrogenase	C:T	1	1
4703678	5646	T:C	CDS;gene=tolB_4;product=Tol-Pal_system_protein_TolB	283297	377	CDS;gene=acdA_2;product=Acyl-CoA_dehydrogenase	T:C	0.807692	1
3780062	4428	G:A	CDS;gene=tolQ_4;product=Tol-Pal_system_protein_TolQ	283046	367	CDS;gene=acdA_2;product=Acyl-CoA_dehydrogenase	C:T	1	1
980514	1533	G:A	CDS;gene=typA;product=GTP-binding_protein_TypA/BipA	283046	367	CDS;gene=acdA_2;product=Acyl-CoA_dehydrogenase	C:T	1	1
414733	508	T:A	CDS;gene=tyrS;product=Tyrosine--tRNA_ligase	283046	367	CDS;gene=acdA_2;product=Acyl-CoA_dehydrogenase	C:T	1	1
414794	510	A:G	CDS;gene=tyrS;product=Tyrosine--tRNA_ligase	283046	367	CDS;gene=acdA_2;product=Acyl-CoA_dehydrogenase	C:T	1	1
4742438	5698	T:C	CDS;gene=xthA_2;product=Exodeoxyribonuclease_III	283046	367	CDS;gene=acdA_2;product=Acyl-CoA_dehydrogenase	C:T	1	1
4848913	5785	G:C	CDS;gene=yidC;product=Membrane_protein_insertase_YidC	283046	367	CDS;gene=acdA_2;product=Acyl-CoA_dehydrogenase	C:T	1	1
3142502	3156	C:T	CDS;product=8-oxoguanine_deaminase	283046	367	CDS;gene=acdA_2;product=Acyl-CoA_dehydrogenase	C:T	1	1
3142503	3157	G:A	CDS;product=8-oxoguanine_deaminase	283046	367	CDS;gene=acdA_2;product=Acyl-CoA_dehydrogenase	C:T	1	1
379620	464	C:T	CDS;product=hypothetical_protein	283046	367	CDS;gene=acdA_2;product=Acyl-CoA_dehydrogenase	C:T	1	1
458492	639	C:T	CDS;product=hypothetical_protein	283046	367	CDS;gene=acdA_2;product=Acyl-CoA_dehydrogenase	C:T	1	1
556579	763	G:A	CDS;product=hypothetical_protein	283046	367	CDS;gene=acdA_2;product=Acyl-CoA_dehydrogenase	C:T	1	1
989051	1553	A:G	CDS;product=hypothetical_protein	283046	367	CDS;gene=acdA_2;product=Acyl-CoA_dehydrogenase	C:T	1	1
1185712	1869	C:G	CDS;product=hypothetical_protein	283046	367	CDS;gene=acdA_2;product=Acyl-CoA_dehydrogenase	C:T	1	1
1205311	1883	G:A	CDS;product=hypothetical_protein	283046	367	CDS;gene=acdA_2;product=Acyl-CoA_dehydrogenase	C:T	1	1
1501768	2131	C:T	CDS;product=hypothetical_protein	283046	367	CDS;gene=acdA_2;product=Acyl-CoA_dehydrogenase	C:T	1	1
1529479	2140	G:A	CDS;product=hypothetical_protein	283046	367	CDS;gene=acdA_2;product=Acyl-CoA_dehydrogenase	C:T	1	1
1536603	2155	T:C	CDS;product=hypothetical_protein	283046	367	CDS;gene=acdA_2;product=Acyl-CoA_dehydrogenase	C:T	1	1
1672918	2413	C:T	CDS;product=hypothetical_protein	283046	367	CDS;gene=acdA_2;product=Acyl-CoA_dehydrogenase	C:T	1	1
1748352	2439	C:T	CDS;product=hypothetical_protein	283543	387	CDS;gene=acdA_2;product=Acyl-CoA_dehydrogenase	C:A	1	1
1752174	2459	T:C	CDS;product=hypothetical_protein	283205	373	CDS;gene=acdA_2;product=Acyl-CoA_dehydrogenase	A:C	0.814815	1
1752922	2465	T:C	CDS;product=hypothetical_protein	283306	378	CDS;gene=acdA_2;product=Acyl-CoA_dehydrogenase	C:T	0.807692	1
2083930	2807	T:C	CDS;product=hypothetical_protein	283046	367	CDS;gene=acdA_2;product=Acyl-CoA_dehydrogenase	C:T	1	1
2083933	2808	C:G	CDS;product=hypothetical_protein	283046	367	CDS;gene=acdA_2;product=Acyl-CoA_dehydrogenase	C:T	1	1
2965523	3104	G:A	CDS;product=hypothetical_protein	283046	367	CDS;gene=acdA_2;product=Acyl-CoA_dehydrogenase	C:T	1	1
2965526	3105	C:G	CDS;product=hypothetical_protein	283046	367	CDS;gene=acdA_2;product=Acyl-CoA_dehydrogenase	C:T	1	1
3209708	3296	C:T	CDS;product=hypothetical_protein	283046	367	CDS;gene=acdA_2;product=Acyl-CoA_dehydrogenase	C:T	1	1
3227880	3345	C:T	CDS;product=hypothetical_protein	283046	367	CDS;gene=acdA_2;product=Acyl-CoA_dehydrogenase	C:T	1	1
3308484	3661	C:T	CDS;product=hypothetical_protein	283046	367	CDS;gene=acdA_2;product=Acyl-CoA_dehydrogenase	C:T	1	1
3409785	3730	G:A	CDS;product=hypothetical_protein	283046	367	CDS;gene=acdA_2;product=Acyl-CoA_dehydrogenase	C:T	1	1
3516784	4082	G:A	CDS;product=hypothetical_protein	283046	367	CDS;gene=acdA_2;product=Acyl-CoA_dehydrogenase	C:T	1	1
3516787	4083	G:A	CDS;product=hypothetical_protein	283046	367	CDS;gene=acdA_2;product=Acyl-CoA_dehydrogenase	C:T	1	1
3516802	4085	C:A	CDS;product=hypothetical_protein	283046	367	CDS;gene=acdA_2;product=Acyl-CoA_dehydrogenase	C:T	1	1
3549854	4120	C:T	CDS;product=hypothetical_protein	283543	387	CDS;gene=acdA_2;product=Acyl-CoA_dehydrogenase	C:A	1	1
3561348	4126	G:C	CDS;product=hypothetical_protein	283046	367	CDS;gene=acdA_2;product=Acyl-CoA_dehydrogenase	C:T	1	1
3578389	4134	T:C	CDS;product=hypothetical_protein	283046	367	CDS;gene=acdA_2;product=Acyl-CoA_dehydrogenase	C:T	1	1
3578392	4136	G:C	CDS;product=hypothetical_protein	283046	367	CDS;gene=acdA_2;product=Acyl-CoA_dehydrogenase	C:T	1	1
3760644	4377	G:A	CDS;product=hypothetical_protein	283046	367	CDS;gene=acdA_2;product=Acyl-CoA_dehydrogenase	C:T	1	1
3908172	4673	G:A	CDS;product=hypothetical_protein	283046	367	CDS;gene=acdA_2;product=Acyl-CoA_dehydrogenase	C:T	1	1
3959167	4743	C:T	CDS;product=hypothetical_protein	283046	367	CDS;gene=acdA_2;product=Acyl-CoA_dehydrogenase	C:T	1	1
3959335	4747	A:G	CDS;product=hypothetical_protein	283786	398	CDS;gene=acdA_2;product=Acyl-CoA_dehydrogenase	T:C	0.814815	1
4009414	4797	G:C	CDS;product=hypothetical_protein	283046	367	CDS;gene=acdA_2;product=Acyl-CoA_dehydrogenase	C:T	1	1
4033215	4811	G:A	CDS;product=hypothetical_protein	283046	367	CDS;gene=acdA_2;product=Acyl-CoA_dehydrogenase	C:T	1	1
4191417	5020	G:C	CDS;product=hypothetical_protein	283046	367	CDS;gene=acdA_2;product=Acyl-CoA_dehydrogenase	C:T	1	1
4191466	5022	T:G	CDS;product=hypothetical_protein	283046	367	CDS;gene=acdA_2;product=Acyl-CoA_dehydrogenase	C:T	1	1
4191762	5031	C:T	CDS;product=hypothetical_protein	283046	367	CDS;gene=acdA_2;product=Acyl-CoA_dehydrogenase	C:T	1	1
4192614	5039	C:G	CDS;product=hypothetical_protein	283046	367	CDS;gene=acdA_2;product=Acyl-CoA_dehydrogenase	C:T	1	1
4192707	5044	C:T	CDS;product=hypothetical_protein	283046	367	CDS;gene=acdA_2;product=Acyl-CoA_dehydrogenase	C:T	1	1
4192806	5049	G:C	CDS;product=hypothetical_protein	283046	367	CDS;gene=acdA_2;product=Acyl-CoA_dehydrogenase	C:T	1	1
4331914	5249	G:T	CDS;product=hypothetical_protein	283046	367	CDS;gene=acdA_2;product=Acyl-CoA_dehydrogenase	C:T	1	1
4336030	5255	G:C	CDS;product=hypothetical_protein	283046	367	CDS;gene=acdA_2;product=Acyl-CoA_dehydrogenase	C:T	1	1
4543710	5545	A:T	CDS;product=hypothetical_protein	283205	373	CDS;gene=acdA_2;product=Acyl-CoA_dehydrogenase	A:C	0.818182	1
4543764	5547	G:A	CDS;product=hypothetical_protein	283205	373	CDS;gene=acdA_2;product=Acyl-CoA_dehydrogenase	A:C	0.814815	1
4609910	5594	G:A	CDS;product=hypothetical_protein	283046	367	CDS;gene=acdA_2;product=Acyl-CoA_dehydrogenase	C:T	1	1
4609929	5595	T:C	CDS;product=hypothetical_protein	283046	367	CDS;gene=acdA_2;product=Acyl-CoA_dehydrogenase	C:T	1	1
4714133	5680	G:A	CDS;product=hypothetical_protein	283046	367	CDS;gene=acdA_2;product=Acyl-CoA_dehydrogenase	C:T	1	1
2064211	2700	C:G	CDS;product=N-carbamoyl-D-amino_acid_hydrolase	283046	367	CDS;gene=acdA_2;product=Acyl-CoA_dehydrogenase	C:T	1	1
297128	414	T:C	Intergenic	283046	367	CDS;gene=acdA_2;product=Acyl-CoA_dehydrogenase	C:T	1	1
414555	505	C:T	Intergenic	283046	367	CDS;gene=acdA_2;product=Acyl-CoA_dehydrogenase	C:T	1	1
414568	507	C:G	Intergenic	283046	367	CDS;gene=acdA_2;product=Acyl-CoA_dehydrogenase	C:T	1	1
440629	554	C:A	Intergenic	283046	367	CDS;gene=acdA_2;product=Acyl-CoA_dehydrogenase	C:T	1	1
440730	566	A:T	Intergenic	283046	367	CDS;gene=acdA_2;product=Acyl-CoA_dehydrogenase	C:T	1	1
440779	567	A:G	Intergenic	283046	367	CDS;gene=acdA_2;product=Acyl-CoA_dehydrogenase	C:T	1	1
563771	792	G:A	Intergenic	283046	367	CDS;gene=acdA_2;product=Acyl-CoA_dehydrogenase	C:T	1	1
844983	1194	C:T	Intergenic	283046	367	CDS;gene=acdA_2;product=Acyl-CoA_dehydrogenase	C:T	1	1
891035	1244	T:C	Intergenic	283046	367	CDS;gene=acdA_2;product=Acyl-CoA_dehydrogenase	C:T	1	1
940591	1306	C:T	Intergenic	283046	367	CDS;gene=acdA_2;product=Acyl-CoA_dehydrogenase	C:T	1	1
969574	1507	C:T	Intergenic	283786	398	CDS;gene=acdA_2;product=Acyl-CoA_dehydrogenase	T:C	0.814815	1
989152	1557	G:C	Intergenic	283046	367	CDS;gene=acdA_2;product=Acyl-CoA_dehydrogenase	C:T	1	1
989159	1559	C:T	Intergenic	283046	367	CDS;gene=acdA_2;product=Acyl-CoA_dehydrogenase	C:T	1	1
993876	1562	A:G	Intergenic	283046	367	CDS;gene=acdA_2;product=Acyl-CoA_dehydrogenase	C:T	1	1
993878	1563	C:T	Intergenic	283046	367	CDS;gene=acdA_2;product=Acyl-CoA_dehydrogenase	C:T	1	1
1087716	1743	G:A	Intergenic	283046	367	CDS;gene=acdA_2;product=Acyl-CoA_dehydrogenase	C:T	1	1
1087727	1749	C:T	Intergenic	283046	367	CDS;gene=acdA_2;product=Acyl-CoA_dehydrogenase	C:T	1	1
1216728	1902	G:C	Intergenic	283046	367	CDS;gene=acdA_2;product=Acyl-CoA_dehydrogenase	C:T	1	1
1530764	2151	G:A	Intergenic	283046	367	CDS;gene=acdA_2;product=Acyl-CoA_dehydrogenase	C:T	1	1
1751936	2449	A:G	Intergenic	283046	367	CDS;gene=acdA_2;product=Acyl-CoA_dehydrogenase	C:T	1	1
1751938	2450	G:A	Intergenic	283046	367	CDS;gene=acdA_2;product=Acyl-CoA_dehydrogenase	C:T	1	1
2069519	2731	C:T	Intergenic	283046	367	CDS;gene=acdA_2;product=Acyl-CoA_dehydrogenase	C:T	1	1
2069543	2732	A:T	Intergenic	283046	367	CDS;gene=acdA_2;product=Acyl-CoA_dehydrogenase	C:T	1	1
2386232	3073	G:A	Intergenic	283205	373	CDS;gene=acdA_2;product=Acyl-CoA_dehydrogenase	A:C	0.814815	1
2386253	3077	C:G	Intergenic	283306	378	CDS;gene=acdA_2;product=Acyl-CoA_dehydrogenase	C:T	0.807692	1
3012911	3113	G:A	Intergenic	283046	367	CDS;gene=acdA_2;product=Acyl-CoA_dehydrogenase	C:T	1	1
3258186	3502	C:A	Intergenic	283046	367	CDS;gene=acdA_2;product=Acyl-CoA_dehydrogenase	C:T	1	1
3349671	3697	T:C	Intergenic	283816	399	CDS;gene=acdA_2;product=Acyl-CoA_dehydrogenase	C:T	0.807692	1
3400148	3721	G:A	Intergenic	283046	367	CDS;gene=acdA_2;product=Acyl-CoA_dehydrogenase	C:T	1	1
3413660	3733	C:T	Intergenic	283046	367	CDS;gene=acdA_2;product=Acyl-CoA_dehydrogenase	C:T	1	1
3537382	4118	A:T	Intergenic	283816	399	CDS;gene=acdA_2;product=Acyl-CoA_dehydrogenase	C:T	0.807692	1
3716235	4336	G:A	Intergenic	283046	367	CDS;gene=acdA_2;product=Acyl-CoA_dehydrogenase	C:T	1	1
3720267	4352	G:A	Intergenic	283046	367	CDS;gene=acdA_2;product=Acyl-CoA_dehydrogenase	C:T	1	1
3909550	4685	C:T	Intergenic	283046	367	CDS;gene=acdA_2;product=Acyl-CoA_dehydrogenase	C:T	1	1
4006281	4778	A:C	Intergenic	283046	367	CDS;gene=acdA_2;product=Acyl-CoA_dehydrogenase	C:T	1	1
4127765	4863	A:G	Intergenic	283046	367	CDS;gene=acdA_2;product=Acyl-CoA_dehydrogenase	C:T	1	1
4127879	4869	C:G	Intergenic	283046	367	CDS;gene=acdA_2;product=Acyl-CoA_dehydrogenase	C:T	1	1
4158124	4953	C:T	Intergenic	283046	367	CDS;gene=acdA_2;product=Acyl-CoA_dehydrogenase	C:T	1	1
4228711	5112	G:A	Intergenic	283786	398	CDS;gene=acdA_2;product=Acyl-CoA_dehydrogenase	T:C	0.807692	1
4361465	5262	T:C	Intergenic	283372	382	CDS;gene=acdA_2;product=Acyl-CoA_dehydrogenase	C:T	0.818182	1
4378130	5294	C:T	Intergenic	283046	367	CDS;gene=acdA_2;product=Acyl-CoA_dehydrogenase	C:T	1	1
4378141	5295	C:G	Intergenic	283046	367	CDS;gene=acdA_2;product=Acyl-CoA_dehydrogenase	C:T	1	1
4418564	5359	G:C	Intergenic	283046	367	CDS;gene=acdA_2;product=Acyl-CoA_dehydrogenase	C:T	1	1
4713932	5673	T:C	Intergenic	283046	367	CDS;gene=acdA_2;product=Acyl-CoA_dehydrogenase	C:T	1	1
4747723	5703	G:A	Intergenic	283205	373	CDS;gene=acdA_2;product=Acyl-CoA_dehydrogenase	A:C	1	1
4750883	5727	C:T	Intergenic	283046	367	CDS;gene=acdA_2;product=Acyl-CoA_dehydrogenase	C:T	1	1
4776999	5750	T:C	Intergenic	283046	367	CDS;gene=acdA_2;product=Acyl-CoA_dehydrogenase	C:T	1	1
243463	308	T:A	CDS;gene=aceB;product=Malate_synthase_A	243452	305	CDS;gene=aceB;product=Malate_synthase_A	T:C	1	1
243471	310	G:C	CDS;gene=aceB;product=Malate_synthase_A	243452	305	CDS;gene=aceB;product=Malate_synthase_A	T:C	0.807692	1
243471	310	G:C	CDS;gene=aceB;product=Malate_synthase_A	243463	308	CDS;gene=aceB;product=Malate_synthase_A	T:A	0.807692	1
243545	316	C:T	CDS;gene=aceB;product=Malate_synthase_A	243515	315	CDS;gene=aceB;product=Malate_synthase_A	G:C	1	1
243572	317	C:T	CDS;gene=aceB;product=Malate_synthase_A	243471	310	CDS;gene=aceB;product=Malate_synthase_A	G:C	0.814815	1
3192874	3218	C:T	CDS;gene=asnS;product=Asparagine--tRNA_ligase	243452	305	CDS;gene=aceB;product=Malate_synthase_A	T:C	0.807692	1
3192874	3218	C:T	CDS;gene=asnS;product=Asparagine--tRNA_ligase	243463	308	CDS;gene=aceB;product=Malate_synthase_A	T:A	0.807692	1
3192877	3219	T:C	CDS;gene=asnS;product=Asparagine--tRNA_ligase	243471	310	CDS;gene=aceB;product=Malate_synthase_A	G:C	0.814815	1
4222031	5100	A:G	CDS;gene=atpA;product=ATP_synthase_subunit_alpha	243471	310	CDS;gene=aceB;product=Malate_synthase_A	G:C	0.814815	1
4222675	5106	C:G	CDS;gene=atpH_1;product=ATP_synthase_subunit_delta	243572	317	CDS;gene=aceB;product=Malate_synthase_A	C:T	0.818182	1
1036264	1664	C:T	CDS;gene=clpX;product=ATP-dependent_Clp_protease_ATP-binding_subunit_ClpX	243471	310	CDS;gene=aceB;product=Malate_synthase_A	G:C	0.814815	1
2043553	2674	C:T	CDS;gene=cspA_1;product=Major_cold_shock_protein_CspA	243471	310	CDS;gene=aceB;product=Malate_synthase_A	G:C	0.814815	1
3272693	3545	G:A	CDS;gene=dcp_2;product=Dipeptidyl_carboxypeptidase	243452	305	CDS;gene=aceB;product=Malate_synthase_A	T:C	0.807692	1
3272693	3545	G:A	CDS;gene=dcp_2;product=Dipeptidyl_carboxypeptidase	243463	308	CDS;gene=aceB;product=Malate_synthase_A	T:A	0.807692	1
3272694	3546	T:C	CDS;gene=dcp_2;product=Dipeptidyl_carboxypeptidase	243452	305	CDS;gene=aceB;product=Malate_synthase_A	T:C	0.807692	1
3272694	3546	T:C	CDS;gene=dcp_2;product=Dipeptidyl_carboxypeptidase	243463	308	CDS;gene=aceB;product=Malate_synthase_A	T:A	0.807692	1
3272697	3548	G:C	CDS;gene=dcp_2;product=Dipeptidyl_carboxypeptidase	243452	305	CDS;gene=aceB;product=Malate_synthase_A	T:C	0.807692	1
3272697	3548	G:C	CDS;gene=dcp_2;product=Dipeptidyl_carboxypeptidase	243463	308	CDS;gene=aceB;product=Malate_synthase_A	T:A	0.807692	1
2086430	2821	G:C	CDS;gene=der;product=GTPase_Der	243452	305	CDS;gene=aceB;product=Malate_synthase_A	T:C	0.807692	1
2086430	2821	G:C	CDS;gene=der;product=GTPase_Der	243463	308	CDS;gene=aceB;product=Malate_synthase_A	T:A	0.807692	1
3711233	4333	G:A	CDS;gene=fadE;product=Acyl-coenzyme_A_dehydrogenase	243471	310	CDS;gene=aceB;product=Malate_synthase_A	G:C	0.814815	1
3175522	3182	G:A	CDS;gene=gyrA;product=DNA_gyrase_subunit_A	243471	310	CDS;gene=aceB;product=Malate_synthase_A	G:C	0.814815	1
3175801	3190	G:C	CDS;gene=gyrA;product=DNA_gyrase_subunit_A	243471	310	CDS;gene=aceB;product=Malate_synthase_A	G:C	0.814815	1
3175801	3190	G:C	CDS;gene=gyrA;product=DNA_gyrase_subunit_A	243572	317	CDS;gene=aceB;product=Malate_synthase_A	C:T	1	1
4445917	5441	G:C	CDS;gene=hpd;product=4-hydroxyphenylpyruvate_dioxygenase	243452	305	CDS;gene=aceB;product=Malate_synthase_A	T:C	0.807692	1
4445917	5441	G:C	CDS;gene=hpd;product=4-hydroxyphenylpyruvate_dioxygenase	243463	308	CDS;gene=aceB;product=Malate_synthase_A	T:A	0.807692	1
4445917	5441	G:C	CDS;gene=hpd;product=4-hydroxyphenylpyruvate_dioxygenase	243572	317	CDS;gene=aceB;product=Malate_synthase_A	C:T	0.814815	1
4445917	5441	G:C	CDS;gene=hpd;product=4-hydroxyphenylpyruvate_dioxygenase	243471	310	CDS;gene=aceB;product=Malate_synthase_A	G:C	1	1
1038408	1676	C:G	CDS;gene=lon;product=Lon_protease	243572	317	CDS;gene=aceB;product=Malate_synthase_A	C:T	0.818182	1
796963	1069	G:C	CDS;gene=lpxC;product=UDP-3-O-acyl-N-acetylglucosamine_deacetylase	243471	310	CDS;gene=aceB;product=Malate_synthase_A	G:C	0.814815	1
796963	1069	G:C	CDS;gene=lpxC;product=UDP-3-O-acyl-N-acetylglucosamine_deacetylase	243572	317	CDS;gene=aceB;product=Malate_synthase_A	C:T	1	1
3435786	3856	A:G	CDS;gene=nuoL;product=NADH-quinone_oxidoreductase_subunit_L	243572	317	CDS;gene=aceB;product=Malate_synthase_A	C:T	0.814815	1
3434602	3835	A:G	CDS;gene=nuoM;product=NADH-quinone_oxidoreductase_subunit_M	243471	310	CDS;gene=aceB;product=Malate_synthase_A	G:C	0.807692	1
3435520	3848	T:C	CDS;gene=nuoM;product=NADH-quinone_oxidoreductase_subunit_M	243452	305	CDS;gene=aceB;product=Malate_synthase_A	T:C	0.807692	1
3435520	3848	T:C	CDS;gene=nuoM;product=NADH-quinone_oxidoreductase_subunit_M	243463	308	CDS;gene=aceB;product=Malate_synthase_A	T:A	0.807692	1
3435520	3848	T:C	CDS;gene=nuoM;product=NADH-quinone_oxidoreductase_subunit_M	243572	317	CDS;gene=aceB;product=Malate_synthase_A	C:T	0.814815	1
3435532	3850	G:C	CDS;gene=nuoM;product=NADH-quinone_oxidoreductase_subunit_M	243452	305	CDS;gene=aceB;product=Malate_synthase_A	T:C	0.807692	1
3435532	3850	G:C	CDS;gene=nuoM;product=NADH-quinone_oxidoreductase_subunit_M	243463	308	CDS;gene=aceB;product=Malate_synthase_A	T:A	0.807692	1
3435532	3850	G:C	CDS;gene=nuoM;product=NADH-quinone_oxidoreductase_subunit_M	243572	317	CDS;gene=aceB;product=Malate_synthase_A	C:T	0.814815	1
3433156	3826	G:A	CDS;gene=nuoN;product=NADH-quinone_oxidoreductase_subunit_N	243452	305	CDS;gene=aceB;product=Malate_synthase_A	T:C	0.807692	1
3433156	3826	G:A	CDS;gene=nuoN;product=NADH-quinone_oxidoreductase_subunit_N	243463	308	CDS;gene=aceB;product=Malate_synthase_A	T:A	0.807692	1
3433159	3827	A:G	CDS;gene=nuoN;product=NADH-quinone_oxidoreductase_subunit_N	243471	310	CDS;gene=aceB;product=Malate_synthase_A	G:C	0.814815	1
994408	1586	A:G	CDS;gene=oprF;product=Outer_membrane_porin_F	243572	317	CDS;gene=aceB;product=Malate_synthase_A	C:T	0.814815	1
3491316	4046	G:C	CDS;gene=pepO_3;product=Neutral_endopeptidase	243572	317	CDS;gene=aceB;product=Malate_synthase_A	C:T	0.814815	1
3491321	4048	T:C	CDS;gene=pepO_3;product=Neutral_endopeptidase	243572	317	CDS;gene=aceB;product=Malate_synthase_A	C:T	0.814815	1
1831379	2523	C:T	CDS;gene=pgi;product=Glucose-6-phosphate_isomerase	243471	310	CDS;gene=aceB;product=Malate_synthase_A	G:C	0.814815	1
293838	405	C:G	CDS;gene=phoP_1;product=Virulence_transcriptional_regulatory_protein_PhoP	243582	318	CDS;gene=aceB;product=Malate_synthase_A	A:C	0.807692	1
3423198	3761	G:A	CDS;gene=pnp;product=Polyribonucleotide_nucleotidyltransferase	243471	310	CDS;gene=aceB;product=Malate_synthase_A	G:C	0.814815	1
3423198	3761	G:A	CDS;gene=pnp;product=Polyribonucleotide_nucleotidyltransferase	243572	317	CDS;gene=aceB;product=Malate_synthase_A	C:T	1	1
4149760	4910	A:G	CDS;gene=prc;product=Tail-specific_protease	243452	305	CDS;gene=aceB;product=Malate_synthase_A	T:C	0.807692	1
4149760	4910	A:G	CDS;gene=prc;product=Tail-specific_protease	243463	308	CDS;gene=aceB;product=Malate_synthase_A	T:A	0.807692	1
4149760	4910	A:G	CDS;gene=prc;product=Tail-specific_protease	243572	317	CDS;gene=aceB;product=Malate_synthase_A	C:T	0.814815	1
915475	1261	G:A	CDS;gene=prs;product=Ribose-phosphate_pyrophosphokinase	243471	310	CDS;gene=aceB;product=Malate_synthase_A	G:C	0.814815	1
3289959	3608	C:T	CDS;gene=rne;product=Ribonuclease_E	243572	317	CDS;gene=aceB;product=Malate_synthase_A	C:T	0.818182	1
948331	1382	C:T	CDS;gene=rpoC;product=DNA-directed_RNA_polymerase_subunit_beta'	243572	317	CDS;gene=aceB;product=Malate_synthase_A	C:T	0.814815	1
938266	1279	A:G	CDS;gene=secE;product=Protein_translocase_subunit_SecE	243572	317	CDS;gene=aceB;product=Malate_synthase_A	C:T	0.814815	1
965951	1482	A:G	CDS;gene=secY;product=Protein_translocase_subunit_SecY	243572	317	CDS;gene=aceB;product=Malate_synthase_A	C:T	0.814815	1
3239877	3443	C:T	CDS;gene=sucA;product=2-oxoglutarate_dehydrogenase_E1_component	243572	317	CDS;gene=aceB;product=Malate_synthase_A	C:T	0.818182	1
2058587	2692	A:G	CDS;gene=swrC;product=Swarming_motility_protein_SwrC	243572	317	CDS;gene=aceB;product=Malate_synthase_A	C:T	0.818182	1
4703876	5650	G:C	CDS;gene=tolB_4;product=Tol-Pal_system_protein_TolB	243452	305	CDS;gene=aceB;product=Malate_synthase_A	T:C	0.807692	1
4703876	5650	G:C	CDS;gene=tolB_4;product=Tol-Pal_system_protein_TolB	243463	308	CDS;gene=aceB;product=Malate_synthase_A	T:A	0.807692	1
979341	1515	A:G	CDS;gene=typA;product=GTP-binding_protein_TypA/BipA	243572	317	CDS;gene=aceB;product=Malate_synthase_A	C:T	0.818182	1
379674	466	T:C	CDS;product=hypothetical_protein	243471	310	CDS;gene=aceB;product=Malate_synthase_A	G:C	0.814815	1
379674	466	T:C	CDS;product=hypothetical_protein	243572	317	CDS;gene=aceB;product=Malate_synthase_A	C:T	1	1
379686	467	A:C	CDS;product=hypothetical_protein	243471	310	CDS;gene=aceB;product=Malate_synthase_A	G:C	0.807692	1
379761	468	C:T	CDS;product=hypothetical_protein	243471	310	CDS;gene=aceB;product=Malate_synthase_A	G:C	0.807692	1
447114	607	A:G	CDS;product=hypothetical_protein	243572	317	CDS;gene=aceB;product=Malate_synthase_A	C:T	0.814815	1
556462	755	C:T	CDS;product=hypothetical_protein	243471	310	CDS;gene=aceB;product=Malate_synthase_A	G:C	0.807692	1
1748280	2438	C:T	CDS;product=hypothetical_protein	243572	317	CDS;gene=aceB;product=Malate_synthase_A	C:T	0.818182	1
3209844	3301	T:A	CDS;product=hypothetical_protein	243572	317	CDS;gene=aceB;product=Malate_synthase_A	C:T	0.814815	1
4009507	4799	G:C	CDS;product=hypothetical_protein	243452	305	CDS;gene=aceB;product=Malate_synthase_A	T:C	0.807692	1
4009507	4799	G:C	CDS;product=hypothetical_protein	243463	308	CDS;gene=aceB;product=Malate_synthase_A	T:A	0.807692	1
4031928	4806	A:G	CDS;product=hypothetical_protein	243471	310	CDS;gene=aceB;product=Malate_synthase_A	G:C	0.814815	1
4031928	4806	A:G	CDS;product=hypothetical_protein	243572	317	CDS;gene=aceB;product=Malate_synthase_A	C:T	1	1
4170140	5001	C:T	CDS;product=hypothetical_protein	243572	317	CDS;gene=aceB;product=Malate_synthase_A	C:T	0.818182	1
4238314	5125	G:C	CDS;product=hypothetical_protein	243572	317	CDS;gene=aceB;product=Malate_synthase_A	C:T	0.814815	1
4238317	5126	C:G	CDS;product=hypothetical_protein	243471	310	CDS;gene=aceB;product=Malate_synthase_A	G:C	0.807692	1
4543743	5546	T:C	CDS;product=hypothetical_protein	243572	317	CDS;gene=aceB;product=Malate_synthase_A	C:T	0.814815	1
761134	960	G:C	Intergenic	243471	310	CDS;gene=aceB;product=Malate_synthase_A	G:C	0.807692	1
993976	1564	C:G	Intergenic	243572	317	CDS;gene=aceB;product=Malate_synthase_A	C:T	0.814815	1
2080083	2787	C:T	Intergenic	243572	317	CDS;gene=aceB;product=Malate_synthase_A	C:T	0.818182	1
3280128	3584	A:T	Intergenic	243572	317	CDS;gene=aceB;product=Malate_synthase_A	C:T	0.818182	1
3280162	3586	C:G	Intergenic	243572	317	CDS;gene=aceB;product=Malate_synthase_A	C:T	0.818182	1
3458341	3987	A:G	Intergenic	243572	317	CDS;gene=aceB;product=Malate_synthase_A	C:T	0.814815	1
3649514	4265	A:G	Intergenic	243471	310	CDS;gene=aceB;product=Malate_synthase_A	G:C	0.807692	1
4547088	5556	T:G	Intergenic	243471	310	CDS;gene=aceB;product=Malate_synthase_A	G:C	0.814815	1
499311	702	G:C	CDS;gene=aceE_1;product=Pyruvate_dehydrogenase_E1_component	499310	701	CDS;gene=aceE_1;product=Pyruvate_dehydrogenase_E1_component	A:T	1	1
499855	710	C:T	CDS;gene=aceE_1;product=Pyruvate_dehydrogenase_E1_component	498949	694	CDS;gene=aceE_1;product=Pyruvate_dehydrogenase_E1_component	C:T	1	1
500270	715	A:G	CDS;gene=aceE_1;product=Pyruvate_dehydrogenase_E1_component	499175	697	CDS;gene=aceE_1;product=Pyruvate_dehydrogenase_E1_component	A:G	1	1
500730	725	C:G	CDS;gene=aceE_1;product=Pyruvate_dehydrogenase_E1_component	500729	724	CDS;gene=aceE_1;product=Pyruvate_dehydrogenase_E1_component	T:A	1	1
500840	734	C:T	CDS;gene=aceE_1;product=Pyruvate_dehydrogenase_E1_component	498949	694	CDS;gene=aceE_1;product=Pyruvate_dehydrogenase_E1_component	C:T	1	1
500840	734	C:T	CDS;gene=aceE_1;product=Pyruvate_dehydrogenase_E1_component	499855	710	CDS;gene=aceE_1;product=Pyruvate_dehydrogenase_E1_component	C:T	1	1
500872	735	T:C	CDS;gene=aceE_1;product=Pyruvate_dehydrogenase_E1_component	498949	694	CDS;gene=aceE_1;product=Pyruvate_dehydrogenase_E1_component	C:T	1	1
500872	735	T:C	CDS;gene=aceE_1;product=Pyruvate_dehydrogenase_E1_component	499855	710	CDS;gene=aceE_1;product=Pyruvate_dehydrogenase_E1_component	C:T	1	1
500872	735	T:C	CDS;gene=aceE_1;product=Pyruvate_dehydrogenase_E1_component	500840	734	CDS;gene=aceE_1;product=Pyruvate_dehydrogenase_E1_component	C:T	1	1
4167280	4996	C:T	CDS;gene=adoK;product=Adenosine_kinase	498949	694	CDS;gene=aceE_1;product=Pyruvate_dehydrogenase_E1_component	C:T	1	1
4167280	4996	C:T	CDS;gene=adoK;product=Adenosine_kinase	499855	710	CDS;gene=aceE_1;product=Pyruvate_dehydrogenase_E1_component	C:T	1	1
4167280	4996	C:T	CDS;gene=adoK;product=Adenosine_kinase	500840	734	CDS;gene=aceE_1;product=Pyruvate_dehydrogenase_E1_component	C:T	1	1
4167280	4996	C:T	CDS;gene=adoK;product=Adenosine_kinase	500872	735	CDS;gene=aceE_1;product=Pyruvate_dehydrogenase_E1_component	T:C	1	1
2065899	2703	C:T	CDS;gene=aguA;product=Agmatine_deiminase	499309	700	CDS;gene=aceE_1;product=Pyruvate_dehydrogenase_E1_component	G:T	1	1
4841798	5778	C:T	CDS;gene=alx;product=Putative_membrane-bound_redox_modulator_Alx	498856	692	CDS;gene=aceE_1;product=Pyruvate_dehydrogenase_E1_component	C:T	1	1
4218615	5066	C:A	CDS;gene=atpD1;product=ATP_synthase_subunit_beta_1	498856	692	CDS;gene=aceE_1;product=Pyruvate_dehydrogenase_E1_component	C:T	1	1
1553113	2216	G:A	CDS;gene=bamA;product=Outer_membrane_protein_assembly_factor_BamA	498928	693	CDS;gene=aceE_1;product=Pyruvate_dehydrogenase_E1_component	G:A	1	1
1037005	1670	G:A	CDS;gene=clpX;product=ATP-dependent_Clp_protease_ATP-binding_subunit_ClpX	498928	693	CDS;gene=aceE_1;product=Pyruvate_dehydrogenase_E1_component	G:A	1	1
1037089	1672	C:T	CDS;gene=clpX;product=ATP-dependent_Clp_protease_ATP-binding_subunit_ClpX	498928	693	CDS;gene=aceE_1;product=Pyruvate_dehydrogenase_E1_component	G:A	1	1
2012585	2602	C:G	CDS;gene=dnaK_1;product=Chaperone_protein_DnaK	498928	693	CDS;gene=aceE_1;product=Pyruvate_dehydrogenase_E1_component	G:A	1	1
752569	942	C:G	CDS;gene=ettA_2;product=Energy-dependent_translational_throttle_protein_EttA	499309	700	CDS;gene=aceE_1;product=Pyruvate_dehydrogenase_E1_component	G:T	1	1
1087158	1737	A:G	CDS;gene=fabG_1;product=3-oxoacyl-[acyl-carrier-protein]_reductase_FabG	500734	727	CDS;gene=aceE_1;product=Pyruvate_dehydrogenase_E1_component	C:T	1	1
4375918	5275	G:A	CDS;gene=ftsE;product=Cell_division_ATP-binding_protein_FtsE	498928	693	CDS;gene=aceE_1;product=Pyruvate_dehydrogenase_E1_component	G:A	1	1
4375177	5273	G:A	CDS;gene=ftsX;product=Cell_division_protein_FtsX	498949	694	CDS;gene=aceE_1;product=Pyruvate_dehydrogenase_E1_component	C:T	1	1
4375177	5273	G:A	CDS;gene=ftsX;product=Cell_division_protein_FtsX	499855	710	CDS;gene=aceE_1;product=Pyruvate_dehydrogenase_E1_component	C:T	1	1
4375177	5273	G:A	CDS;gene=ftsX;product=Cell_division_protein_FtsX	500840	734	CDS;gene=aceE_1;product=Pyruvate_dehydrogenase_E1_component	C:T	1	1
4375177	5273	G:A	CDS;gene=ftsX;product=Cell_division_protein_FtsX	500872	735	CDS;gene=aceE_1;product=Pyruvate_dehydrogenase_E1_component	T:C	1	1
3205694	3241	G:A	CDS;gene=gdh_1;product=NAD-specific_glutamate_dehydrogenase	499175	697	CDS;gene=aceE_1;product=Pyruvate_dehydrogenase_E1_component	A:G	0.807692	1
3205694	3241	G:A	CDS;gene=gdh_1;product=NAD-specific_glutamate_dehydrogenase	500270	715	CDS;gene=aceE_1;product=Pyruvate_dehydrogenase_E1_component	A:G	0.807692	1
3206381	3258	A:G	CDS;gene=gdh_1;product=NAD-specific_glutamate_dehydrogenase	500320	717	CDS;gene=aceE_1;product=Pyruvate_dehydrogenase_E1_component	T:C	0.807692	1
3925691	4707	C:G	CDS;gene=gltA;product=Citrate_synthase	498949	694	CDS;gene=aceE_1;product=Pyruvate_dehydrogenase_E1_component	C:T	1	1
3925691	4707	C:G	CDS;gene=gltA;product=Citrate_synthase	499855	710	CDS;gene=aceE_1;product=Pyruvate_dehydrogenase_E1_component	C:T	1	1
3925691	4707	C:G	CDS;gene=gltA;product=Citrate_synthase	500840	734	CDS;gene=aceE_1;product=Pyruvate_dehydrogenase_E1_component	C:T	1	1
3925691	4707	C:G	CDS;gene=gltA;product=Citrate_synthase	500872	735	CDS;gene=aceE_1;product=Pyruvate_dehydrogenase_E1_component	T:C	1	1
4184046	5013	A:G	CDS;gene=hslV;product=ATP-dependent_protease_subunit_HslV	499175	697	CDS;gene=aceE_1;product=Pyruvate_dehydrogenase_E1_component	A:G	1	1
4184046	5013	A:G	CDS;gene=hslV;product=ATP-dependent_protease_subunit_HslV	500270	715	CDS;gene=aceE_1;product=Pyruvate_dehydrogenase_E1_component	A:G	1	1
796706	1064	C:G	CDS;gene=lpxC;product=UDP-3-O-acyl-N-acetylglucosamine_deacetylase	500239	714	CDS;gene=aceE_1;product=Pyruvate_dehydrogenase_E1_component	C:T	1	1
796707	1065	C:T	CDS;gene=lpxC;product=UDP-3-O-acyl-N-acetylglucosamine_deacetylase	500239	714	CDS;gene=aceE_1;product=Pyruvate_dehydrogenase_E1_component	C:T	1	1
4165408	4964	G:A	CDS;gene=mreB;product=Cell_shape-determining_protein_MreB	498856	692	CDS;gene=aceE_1;product=Pyruvate_dehydrogenase_E1_component	C:T	1	1
4435953	5423	C:G	CDS;gene=mrpA;product=Na(+)/H(+)_antiporter_subunit_A	498928	693	CDS;gene=aceE_1;product=Pyruvate_dehydrogenase_E1_component	G:A	1	1
784302	996	C:T	CDS;gene=murE;product=UDP-N-acetylmuramoyl-L-alanyl-D-glutamate--2%2C6-diaminopimelate_ligase	499175	697	CDS;gene=aceE_1;product=Pyruvate_dehydrogenase_E1_component	A:G	1	1
784302	996	C:T	CDS;gene=murE;product=UDP-N-acetylmuramoyl-L-alanyl-D-glutamate--2%2C6-diaminopimelate_ligase	500270	715	CDS;gene=aceE_1;product=Pyruvate_dehydrogenase_E1_component	A:G	1	1
1756725	2470	C:T	CDS;gene=parE;product=DNA_topoisomerase_4_subunit_B	498928	693	CDS;gene=aceE_1;product=Pyruvate_dehydrogenase_E1_component	G:A	1	1
4454419	5487	G:A	CDS;gene=pdhA;product=Pyruvate_dehydrogenase_E1_component_subunit_alpha	498928	693	CDS;gene=aceE_1;product=Pyruvate_dehydrogenase_E1_component	G:A	1	1
4454443	5488	C:T	CDS;gene=pdhA;product=Pyruvate_dehydrogenase_E1_component_subunit_alpha	498928	693	CDS;gene=aceE_1;product=Pyruvate_dehydrogenase_E1_component	G:A	1	1
3495923	4054	C:G	CDS;gene=pepO_4;product=Neutral_endopeptidase	498949	694	CDS;gene=aceE_1;product=Pyruvate_dehydrogenase_E1_component	C:T	1	1
3495923	4054	C:G	CDS;gene=pepO_4;product=Neutral_endopeptidase	499855	710	CDS;gene=aceE_1;product=Pyruvate_dehydrogenase_E1_component	C:T	1	1
3495923	4054	C:G	CDS;gene=pepO_4;product=Neutral_endopeptidase	500840	734	CDS;gene=aceE_1;product=Pyruvate_dehydrogenase_E1_component	C:T	1	1
3495923	4054	C:G	CDS;gene=pepO_4;product=Neutral_endopeptidase	500872	735	CDS;gene=aceE_1;product=Pyruvate_dehydrogenase_E1_component	T:C	1	1
916042	1266	C:T	CDS;gene=prs;product=Ribose-phosphate_pyrophosphokinase	498928	693	CDS;gene=aceE_1;product=Pyruvate_dehydrogenase_E1_component	G:A	1	1
4840162	5764	C:A	CDS;gene=rlmI;product=Ribosomal_RNA_large_subunit_methyltransferase_I	498949	694	CDS;gene=aceE_1;product=Pyruvate_dehydrogenase_E1_component	C:T	1	1
4840162	5764	C:A	CDS;gene=rlmI;product=Ribosomal_RNA_large_subunit_methyltransferase_I	499855	710	CDS;gene=aceE_1;product=Pyruvate_dehydrogenase_E1_component	C:T	1	1
4840162	5764	C:A	CDS;gene=rlmI;product=Ribosomal_RNA_large_subunit_methyltransferase_I	500840	734	CDS;gene=aceE_1;product=Pyruvate_dehydrogenase_E1_component	C:T	1	1
4840162	5764	C:A	CDS;gene=rlmI;product=Ribosomal_RNA_large_subunit_methyltransferase_I	500872	735	CDS;gene=aceE_1;product=Pyruvate_dehydrogenase_E1_component	T:C	1	1
4278784	5138	G:A	CDS;gene=rpoD;product=RNA_polymerase_sigma_factor_RpoD	498949	694	CDS;gene=aceE_1;product=Pyruvate_dehydrogenase_E1_component	C:T	1	1
4278784	5138	G:A	CDS;gene=rpoD;product=RNA_polymerase_sigma_factor_RpoD	499855	710	CDS;gene=aceE_1;product=Pyruvate_dehydrogenase_E1_component	C:T	1	1
4278784	5138	G:A	CDS;gene=rpoD;product=RNA_polymerase_sigma_factor_RpoD	500840	734	CDS;gene=aceE_1;product=Pyruvate_dehydrogenase_E1_component	C:T	1	1
4278784	5138	G:A	CDS;gene=rpoD;product=RNA_polymerase_sigma_factor_RpoD	500872	735	CDS;gene=aceE_1;product=Pyruvate_dehydrogenase_E1_component	T:C	1	1
4279203	5141	G:A	CDS;gene=rpoD;product=RNA_polymerase_sigma_factor_RpoD	498949	694	CDS;gene=aceE_1;product=Pyruvate_dehydrogenase_E1_component	C:T	1	1
4279203	5141	G:A	CDS;gene=rpoD;product=RNA_polymerase_sigma_factor_RpoD	499855	710	CDS;gene=aceE_1;product=Pyruvate_dehydrogenase_E1_component	C:T	1	1
4279203	5141	G:A	CDS;gene=rpoD;product=RNA_polymerase_sigma_factor_RpoD	500840	734	CDS;gene=aceE_1;product=Pyruvate_dehydrogenase_E1_component	C:T	1	1
4279203	5141	G:A	CDS;gene=rpoD;product=RNA_polymerase_sigma_factor_RpoD	500872	735	CDS;gene=aceE_1;product=Pyruvate_dehydrogenase_E1_component	T:C	1	1
1562148	2268	G:A	CDS;gene=rpsB;product=30S_ribosomal_protein_S2	498856	692	CDS;gene=aceE_1;product=Pyruvate_dehydrogenase_E1_component	C:T	1	1
3833398	4547	T:G	CDS;gene=sasA_13;product=Adaptive-response_sensory-kinase_SasA	498928	693	CDS;gene=aceE_1;product=Pyruvate_dehydrogenase_E1_component	G:A	1	1
3689520	4281	C:T	CDS;gene=sdaA;product=L-serine_dehydratase_1	498856	692	CDS;gene=aceE_1;product=Pyruvate_dehydrogenase_E1_component	C:T	1	1
800368	1105	T:C	CDS;gene=secA;product=Protein_translocase_subunit_SecA	498928	693	CDS;gene=aceE_1;product=Pyruvate_dehydrogenase_E1_component	G:A	1	1
801259	1112	C:T	CDS;gene=secA;product=Protein_translocase_subunit_SecA	498856	692	CDS;gene=aceE_1;product=Pyruvate_dehydrogenase_E1_component	C:T	1	1
801269	1116	C:T	CDS;gene=secA;product=Protein_translocase_subunit_SecA	498856	692	CDS;gene=aceE_1;product=Pyruvate_dehydrogenase_E1_component	C:T	1	1
801276	1117	G:C	CDS;gene=secA;product=Protein_translocase_subunit_SecA	498856	692	CDS;gene=aceE_1;product=Pyruvate_dehydrogenase_E1_component	C:T	1	1
801277	1118	C:T	CDS;gene=secA;product=Protein_translocase_subunit_SecA	498856	692	CDS;gene=aceE_1;product=Pyruvate_dehydrogenase_E1_component	C:T	1	1
801280	1119	C:A	CDS;gene=secA;product=Protein_translocase_subunit_SecA	498856	692	CDS;gene=aceE_1;product=Pyruvate_dehydrogenase_E1_component	C:T	1	1
801281	1120	C:A	CDS;gene=secA;product=Protein_translocase_subunit_SecA	498856	692	CDS;gene=aceE_1;product=Pyruvate_dehydrogenase_E1_component	C:T	1	1
801282	1121	A:T	CDS;gene=secA;product=Protein_translocase_subunit_SecA	498856	692	CDS;gene=aceE_1;product=Pyruvate_dehydrogenase_E1_component	C:T	1	1
801292	1122	G:A	CDS;gene=secA;product=Protein_translocase_subunit_SecA	498856	692	CDS;gene=aceE_1;product=Pyruvate_dehydrogenase_E1_component	C:T	1	1
801293	1123	G:T	CDS;gene=secA;product=Protein_translocase_subunit_SecA	498856	692	CDS;gene=aceE_1;product=Pyruvate_dehydrogenase_E1_component	C:T	1	1
801319	1124	C:T	CDS;gene=secA;product=Protein_translocase_subunit_SecA	498856	692	CDS;gene=aceE_1;product=Pyruvate_dehydrogenase_E1_component	C:T	1	1
801547	1126	C:T	CDS;gene=secA;product=Protein_translocase_subunit_SecA	498856	692	CDS;gene=aceE_1;product=Pyruvate_dehydrogenase_E1_component	C:T	1	1
3831769	4513	C:G	CDS;gene=sucC;product=Succinate--CoA_ligase_[ADP-forming]_subunit_beta	498928	693	CDS;gene=aceE_1;product=Pyruvate_dehydrogenase_E1_component	G:A	1	1
692822	906	G:A	CDS;gene=valS;product=Valine--tRNA_ligase	500239	714	CDS;gene=aceE_1;product=Pyruvate_dehydrogenase_E1_component	C:T	1	1
556616	766	T:G	CDS;product=hypothetical_protein	499175	697	CDS;gene=aceE_1;product=Pyruvate_dehydrogenase_E1_component	A:G	0.807692	1
556616	766	T:G	CDS;product=hypothetical_protein	500270	715	CDS;gene=aceE_1;product=Pyruvate_dehydrogenase_E1_component	A:G	0.807692	1
556617	767	G:T	CDS;product=hypothetical_protein	499175	697	CDS;gene=aceE_1;product=Pyruvate_dehydrogenase_E1_component	A:G	0.807692	1
556617	767	G:T	CDS;product=hypothetical_protein	500270	715	CDS;gene=aceE_1;product=Pyruvate_dehydrogenase_E1_component	A:G	0.807692	1
556619	769	T:C	CDS;product=hypothetical_protein	499175	697	CDS;gene=aceE_1;product=Pyruvate_dehydrogenase_E1_component	A:G	0.807692	1
556619	769	T:C	CDS;product=hypothetical_protein	500270	715	CDS;gene=aceE_1;product=Pyruvate_dehydrogenase_E1_component	A:G	0.807692	1
1748352	2439	C:T	CDS;product=hypothetical_protein	498928	693	CDS;gene=aceE_1;product=Pyruvate_dehydrogenase_E1_component	G:A	1	1
3549854	4120	C:T	CDS;product=hypothetical_protein	498928	693	CDS;gene=aceE_1;product=Pyruvate_dehydrogenase_E1_component	G:A	1	1
4009504	4798	A:G	CDS;product=hypothetical_protein	498949	694	CDS;gene=aceE_1;product=Pyruvate_dehydrogenase_E1_component	C:T	1	1
4009504	4798	A:G	CDS;product=hypothetical_protein	499855	710	CDS;gene=aceE_1;product=Pyruvate_dehydrogenase_E1_component	C:T	1	1
4009504	4798	A:G	CDS;product=hypothetical_protein	500840	734	CDS;gene=aceE_1;product=Pyruvate_dehydrogenase_E1_component	C:T	1	1
4009504	4798	A:G	CDS;product=hypothetical_protein	500872	735	CDS;gene=aceE_1;product=Pyruvate_dehydrogenase_E1_component	T:C	1	1
3884934	4613	C:T	Intergenic	498949	694	CDS;gene=aceE_1;product=Pyruvate_dehydrogenase_E1_component	C:T	1	1
3884934	4613	C:T	Intergenic	499855	710	CDS;gene=aceE_1;product=Pyruvate_dehydrogenase_E1_component	C:T	1	1
3884934	4613	C:T	Intergenic	500840	734	CDS;gene=aceE_1;product=Pyruvate_dehydrogenase_E1_component	C:T	1	1
3884934	4613	C:T	Intergenic	500872	735	CDS;gene=aceE_1;product=Pyruvate_dehydrogenase_E1_component	T:C	1	1
3926632	4715	C:T	Intergenic	498949	694	CDS;gene=aceE_1;product=Pyruvate_dehydrogenase_E1_component	C:T	1	1
3926632	4715	C:T	Intergenic	499855	710	CDS;gene=aceE_1;product=Pyruvate_dehydrogenase_E1_component	C:T	1	1
3926632	4715	C:T	Intergenic	500840	734	CDS;gene=aceE_1;product=Pyruvate_dehydrogenase_E1_component	C:T	1	1
3926632	4715	C:T	Intergenic	500872	735	CDS;gene=aceE_1;product=Pyruvate_dehydrogenase_E1_component	T:C	1	1
4332029	5253	T:C	Intergenic	500239	714	CDS;gene=aceE_1;product=Pyruvate_dehydrogenase_E1_component	C:T	1	1
4747940	5707	A:G	CDS;gene=acsA;product=Acetyl-coenzyme_A_synthetase	4228841	5117	CDS;gene=aceF;product=Dihydrolipoyllysine-residue_acetyltransferase_component_of_pyruvate_dehydrogenase_complex	C:G	1	1
4320131	5197	G:C	CDS;gene=aroG;product=Phospho-2-dehydro-3-deoxyheptonate_aldolase%2C_Phe-sensitive	4228841	5117	CDS;gene=aceF;product=Dihydrolipoyllysine-residue_acetyltransferase_component_of_pyruvate_dehydrogenase_complex	C:G	1	1
4320140	5198	C:A	CDS;gene=aroG;product=Phospho-2-dehydro-3-deoxyheptonate_aldolase%2C_Phe-sensitive	4228841	5117	CDS;gene=aceF;product=Dihydrolipoyllysine-residue_acetyltransferase_component_of_pyruvate_dehydrogenase_complex	C:G	1	1
4418281	5355	G:A	CDS;gene=bfr_2;product=Bacterioferritin	4228841	5117	CDS;gene=aceF;product=Dihydrolipoyllysine-residue_acetyltransferase_component_of_pyruvate_dehydrogenase_complex	C:G	1	1
4418434	5357	G:A	CDS;gene=bfr_2;product=Bacterioferritin	4228841	5117	CDS;gene=aceF;product=Dihydrolipoyllysine-residue_acetyltransferase_component_of_pyruvate_dehydrogenase_complex	C:G	1	1
4388992	5326	G:A	CDS;gene=icd;product=Isocitrate_dehydrogenase_[NADP]	4228841	5117	CDS;gene=aceF;product=Dihydrolipoyllysine-residue_acetyltransferase_component_of_pyruvate_dehydrogenase_complex	C:G	1	1
4389283	5332	C:T	CDS;gene=icd;product=Isocitrate_dehydrogenase_[NADP]	4229351	5119	CDS;gene=aceF;product=Dihydrolipoyllysine-residue_acetyltransferase_component_of_pyruvate_dehydrogenase_complex	C:T	0.814815	1
4389304	5334	G:C	CDS;gene=icd;product=Isocitrate_dehydrogenase_[NADP]	4228841	5117	CDS;gene=aceF;product=Dihydrolipoyllysine-residue_acetyltransferase_component_of_pyruvate_dehydrogenase_complex	C:G	1	1
4750939	5728	C:T	CDS;gene=mntP;product=putative_manganese_efflux_pump_MntP	4228841	5117	CDS;gene=aceF;product=Dihydrolipoyllysine-residue_acetyltransferase_component_of_pyruvate_dehydrogenase_complex	C:G	1	1
4750974	5730	A:G	CDS;gene=mntP;product=putative_manganese_efflux_pump_MntP	4228841	5117	CDS;gene=aceF;product=Dihydrolipoyllysine-residue_acetyltransferase_component_of_pyruvate_dehydrogenase_complex	C:G	1	1
4455077	5503	C:T	CDS;gene=pdhB;product=Pyruvate_dehydrogenase_E1_component_subunit_beta	4228841	5117	CDS;gene=aceF;product=Dihydrolipoyllysine-residue_acetyltransferase_component_of_pyruvate_dehydrogenase_complex	C:G	1	1
4713757	5659	C:T	CDS;gene=polA_2;product=DNA_polymerase_I	4228841	5117	CDS;gene=aceF;product=Dihydrolipoyllysine-residue_acetyltransferase_component_of_pyruvate_dehydrogenase_complex	C:G	1	1
4713763	5660	G:A	CDS;gene=polA_2;product=DNA_polymerase_I	4228841	5117	CDS;gene=aceF;product=Dihydrolipoyllysine-residue_acetyltransferase_component_of_pyruvate_dehydrogenase_complex	C:G	1	1
4420695	5376	G:A	CDS;gene=rplM;product=50S_ribosomal_protein_L13	4228841	5117	CDS;gene=aceF;product=Dihydrolipoyllysine-residue_acetyltransferase_component_of_pyruvate_dehydrogenase_complex	C:G	1	1
4372228	5268	G:T	CDS;gene=rpoH;product=RNA_polymerase_sigma_factor_RpoH	4228841	5117	CDS;gene=aceF;product=Dihydrolipoyllysine-residue_acetyltransferase_component_of_pyruvate_dehydrogenase_complex	C:G	1	1
4297020	5166	T:C	CDS;gene=smg;product=Protein_Smg	4228841	5117	CDS;gene=aceF;product=Dihydrolipoyllysine-residue_acetyltransferase_component_of_pyruvate_dehydrogenase_complex	C:G	1	1
4297272	5171	G:A	CDS;gene=smg;product=Protein_Smg	4228841	5117	CDS;gene=aceF;product=Dihydrolipoyllysine-residue_acetyltransferase_component_of_pyruvate_dehydrogenase_complex	C:G	1	1
4430596	5386	A:G	CDS;gene=trpE;product=Anthranilate_synthase_component_1	4229429	5122	CDS;gene=aceF;product=Dihydrolipoyllysine-residue_acetyltransferase_component_of_pyruvate_dehydrogenase_complex	C:G	0.818182	1
4742438	5698	T:C	CDS;gene=xthA_2;product=Exodeoxyribonuclease_III	4228841	5117	CDS;gene=aceF;product=Dihydrolipoyllysine-residue_acetyltransferase_component_of_pyruvate_dehydrogenase_complex	C:G	1	1
4848913	5785	G:C	CDS;gene=yidC;product=Membrane_protein_insertase_YidC	4228841	5117	CDS;gene=aceF;product=Dihydrolipoyllysine-residue_acetyltransferase_component_of_pyruvate_dehydrogenase_complex	C:G	1	1
4331914	5249	G:T	CDS;product=hypothetical_protein	4228841	5117	CDS;gene=aceF;product=Dihydrolipoyllysine-residue_acetyltransferase_component_of_pyruvate_dehydrogenase_complex	C:G	1	1
4336030	5255	G:C	CDS;product=hypothetical_protein	4228841	5117	CDS;gene=aceF;product=Dihydrolipoyllysine-residue_acetyltransferase_component_of_pyruvate_dehydrogenase_complex	C:G	1	1
4609910	5594	G:A	CDS;product=hypothetical_protein	4228841	5117	CDS;gene=aceF;product=Dihydrolipoyllysine-residue_acetyltransferase_component_of_pyruvate_dehydrogenase_complex	C:G	1	1
4609929	5595	T:C	CDS;product=hypothetical_protein	4228841	5117	CDS;gene=aceF;product=Dihydrolipoyllysine-residue_acetyltransferase_component_of_pyruvate_dehydrogenase_complex	C:G	1	1
4714133	5680	G:A	CDS;product=hypothetical_protein	4228841	5117	CDS;gene=aceF;product=Dihydrolipoyllysine-residue_acetyltransferase_component_of_pyruvate_dehydrogenase_complex	C:G	1	1
4378130	5294	C:T	Intergenic	4228841	5117	CDS;gene=aceF;product=Dihydrolipoyllysine-residue_acetyltransferase_component_of_pyruvate_dehydrogenase_complex	C:G	1	1
4378141	5295	C:G	Intergenic	4228841	5117	CDS;gene=aceF;product=Dihydrolipoyllysine-residue_acetyltransferase_component_of_pyruvate_dehydrogenase_complex	C:G	1	1
4418564	5359	G:C	Intergenic	4228841	5117	CDS;gene=aceF;product=Dihydrolipoyllysine-residue_acetyltransferase_component_of_pyruvate_dehydrogenase_complex	C:G	1	1
4713932	5673	T:C	Intergenic	4228841	5117	CDS;gene=aceF;product=Dihydrolipoyllysine-residue_acetyltransferase_component_of_pyruvate_dehydrogenase_complex	C:G	1	1
4750883	5727	C:T	Intergenic	4228841	5117	CDS;gene=aceF;product=Dihydrolipoyllysine-residue_acetyltransferase_component_of_pyruvate_dehydrogenase_complex	C:G	1	1
4776999	5750	T:C	Intergenic	4228841	5117	CDS;gene=aceF;product=Dihydrolipoyllysine-residue_acetyltransferase_component_of_pyruvate_dehydrogenase_complex	C:G	1	1
2284552	2982	C:G	CDS;gene=acnB;product=Aconitate_hydratase_B	2284549	2980	CDS;gene=acnB;product=Aconitate_hydratase_B	C:T	0.807692	1
2284552	2982	C:G	CDS;gene=acnB;product=Aconitate_hydratase_B	2284550	2981	CDS;gene=acnB;product=Aconitate_hydratase_B	A:G	0.807692	1
2284562	2983	A:G	CDS;gene=acnB;product=Aconitate_hydratase_B	2284549	2980	CDS;gene=acnB;product=Aconitate_hydratase_B	C:T	0.814815	1
2284562	2983	A:G	CDS;gene=acnB;product=Aconitate_hydratase_B	2284550	2981	CDS;gene=acnB;product=Aconitate_hydratase_B	A:G	0.814815	1
2284563	2984	A:C	CDS;gene=acnB;product=Aconitate_hydratase_B	2284549	2980	CDS;gene=acnB;product=Aconitate_hydratase_B	C:T	0.814815	1
2284563	2984	A:C	CDS;gene=acnB;product=Aconitate_hydratase_B	2284550	2981	CDS;gene=acnB;product=Aconitate_hydratase_B	A:G	0.814815	1
2284563	2984	A:C	CDS;gene=acnB;product=Aconitate_hydratase_B	2284562	2983	CDS;gene=acnB;product=Aconitate_hydratase_B	A:G	1	1
2284569	2985	A:G	CDS;gene=acnB;product=Aconitate_hydratase_B	2284549	2980	CDS;gene=acnB;product=Aconitate_hydratase_B	C:T	0.814815	1
2284569	2985	A:G	CDS;gene=acnB;product=Aconitate_hydratase_B	2284550	2981	CDS;gene=acnB;product=Aconitate_hydratase_B	A:G	0.814815	1
2284569	2985	A:G	CDS;gene=acnB;product=Aconitate_hydratase_B	2284562	2983	CDS;gene=acnB;product=Aconitate_hydratase_B	A:G	1	1
2284569	2985	A:G	CDS;gene=acnB;product=Aconitate_hydratase_B	2284563	2984	CDS;gene=acnB;product=Aconitate_hydratase_B	A:C	1	1
2284570	2986	T:C	CDS;gene=acnB;product=Aconitate_hydratase_B	2284549	2980	CDS;gene=acnB;product=Aconitate_hydratase_B	C:T	0.814815	1
2284570	2986	T:C	CDS;gene=acnB;product=Aconitate_hydratase_B	2284550	2981	CDS;gene=acnB;product=Aconitate_hydratase_B	A:G	0.814815	1
2284570	2986	T:C	CDS;gene=acnB;product=Aconitate_hydratase_B	2284562	2983	CDS;gene=acnB;product=Aconitate_hydratase_B	A:G	1	1
2284570	2986	T:C	CDS;gene=acnB;product=Aconitate_hydratase_B	2284563	2984	CDS;gene=acnB;product=Aconitate_hydratase_B	A:C	1	1
2284570	2986	T:C	CDS;gene=acnB;product=Aconitate_hydratase_B	2284569	2985	CDS;gene=acnB;product=Aconitate_hydratase_B	A:G	1	1
2284573	2987	C:T	CDS;gene=acnB;product=Aconitate_hydratase_B	2284562	2983	CDS;gene=acnB;product=Aconitate_hydratase_B	A:G	0.818182	1
2284573	2987	C:T	CDS;gene=acnB;product=Aconitate_hydratase_B	2284563	2984	CDS;gene=acnB;product=Aconitate_hydratase_B	A:C	0.818182	1
2284573	2987	C:T	CDS;gene=acnB;product=Aconitate_hydratase_B	2284569	2985	CDS;gene=acnB;product=Aconitate_hydratase_B	A:G	0.818182	1
2284573	2987	C:T	CDS;gene=acnB;product=Aconitate_hydratase_B	2284570	2986	CDS;gene=acnB;product=Aconitate_hydratase_B	T:C	0.818182	1
4320251	5205	A:G	CDS;gene=aroG;product=Phospho-2-dehydro-3-deoxyheptonate_aldolase%2C_Phe-sensitive	2284550	2981	CDS;gene=acnB;product=Aconitate_hydratase_B	A:G	0.814815	1
4220062	5085	C:G	CDS;gene=atpG;product=ATP_synthase_gamma_chain	2284562	2983	CDS;gene=acnB;product=Aconitate_hydratase_B	A:G	0.818182	1
4220062	5085	C:G	CDS;gene=atpG;product=ATP_synthase_gamma_chain	2284563	2984	CDS;gene=acnB;product=Aconitate_hydratase_B	A:C	0.818182	1
4220062	5085	C:G	CDS;gene=atpG;product=ATP_synthase_gamma_chain	2284569	2985	CDS;gene=acnB;product=Aconitate_hydratase_B	A:G	0.818182	1
4220062	5085	C:G	CDS;gene=atpG;product=ATP_synthase_gamma_chain	2284570	2986	CDS;gene=acnB;product=Aconitate_hydratase_B	T:C	0.818182	1
4543064	5530	G:A	CDS;gene=btuB_37;product=Vitamin_B12_transporter_BtuB	2284550	2981	CDS;gene=acnB;product=Aconitate_hydratase_B	A:G	0.814815	1
3273643	3561	C:T	CDS;gene=dcp_2;product=Dipeptidyl_carboxypeptidase	2284549	2980	CDS;gene=acnB;product=Aconitate_hydratase_B	C:T	0.807692	1
3711215	4331	C:T	CDS;gene=fadE;product=Acyl-coenzyme_A_dehydrogenase	2284552	2982	CDS;gene=acnB;product=Aconitate_hydratase_B	C:G	0.807692	1
3206255	3253	G:C	CDS;gene=gdh_1;product=NAD-specific_glutamate_dehydrogenase	2284549	2980	CDS;gene=acnB;product=Aconitate_hydratase_B	C:T	0.807692	1
3206256	3254	G:A	CDS;gene=gdh_1;product=NAD-specific_glutamate_dehydrogenase	2284549	2980	CDS;gene=acnB;product=Aconitate_hydratase_B	C:T	0.807692	1
3206363	3257	G:A	CDS;gene=gdh_1;product=NAD-specific_glutamate_dehydrogenase	2284549	2980	CDS;gene=acnB;product=Aconitate_hydratase_B	C:T	0.807692	1
3206363	3257	G:A	CDS;gene=gdh_1;product=NAD-specific_glutamate_dehydrogenase	2284550	2981	CDS;gene=acnB;product=Aconitate_hydratase_B	A:G	0.807692	1
3206363	3257	G:A	CDS;gene=gdh_1;product=NAD-specific_glutamate_dehydrogenase	2284552	2982	CDS;gene=acnB;product=Aconitate_hydratase_B	C:G	1	1
3206993	3260	G:A	CDS;gene=gdh_1;product=NAD-specific_glutamate_dehydrogenase	2284550	2981	CDS;gene=acnB;product=Aconitate_hydratase_B	A:G	0.807692	1
3925313	4698	A:G	CDS;gene=gltA;product=Citrate_synthase	2284552	2982	CDS;gene=acnB;product=Aconitate_hydratase_B	C:G	0.807692	1
3925677	4706	C:G	CDS;gene=gltA;product=Citrate_synthase	2284562	2983	CDS;gene=acnB;product=Aconitate_hydratase_B	A:G	0.814815	1
3925677	4706	C:G	CDS;gene=gltA;product=Citrate_synthase	2284563	2984	CDS;gene=acnB;product=Aconitate_hydratase_B	A:C	0.814815	1
3925677	4706	C:G	CDS;gene=gltA;product=Citrate_synthase	2284569	2985	CDS;gene=acnB;product=Aconitate_hydratase_B	A:G	0.814815	1
3925677	4706	C:G	CDS;gene=gltA;product=Citrate_synthase	2284570	2986	CDS;gene=acnB;product=Aconitate_hydratase_B	T:C	0.814815	1
3174862	3175	A:G	CDS;gene=gyrA;product=DNA_gyrase_subunit_A	2284552	2982	CDS;gene=acnB;product=Aconitate_hydratase_B	C:G	0.807692	1
3174862	3175	A:G	CDS;gene=gyrA;product=DNA_gyrase_subunit_A	2284562	2983	CDS;gene=acnB;product=Aconitate_hydratase_B	A:G	0.814815	1
3174862	3175	A:G	CDS;gene=gyrA;product=DNA_gyrase_subunit_A	2284563	2984	CDS;gene=acnB;product=Aconitate_hydratase_B	A:C	0.814815	1
3174862	3175	A:G	CDS;gene=gyrA;product=DNA_gyrase_subunit_A	2284569	2985	CDS;gene=acnB;product=Aconitate_hydratase_B	A:G	0.814815	1
3174862	3175	A:G	CDS;gene=gyrA;product=DNA_gyrase_subunit_A	2284570	2986	CDS;gene=acnB;product=Aconitate_hydratase_B	T:C	0.814815	1
3174862	3175	A:G	CDS;gene=gyrA;product=DNA_gyrase_subunit_A	2284549	2980	CDS;gene=acnB;product=Aconitate_hydratase_B	C:T	1	1
3175795	3189	A:G	CDS;gene=gyrA;product=DNA_gyrase_subunit_A	2284573	2987	CDS;gene=acnB;product=Aconitate_hydratase_B	C:T	0.818182	1
3427222	3780	A:G	CDS;gene=infB;product=Translation_initiation_factor_IF-2	2284549	2980	CDS;gene=acnB;product=Aconitate_hydratase_B	C:T	0.807692	1
4150933	4918	G:A	CDS;gene=lipA;product=Lipoyl_synthase	2284294	2972	CDS;gene=acnB;product=Aconitate_hydratase_B	T:C	0.807692	1
4157322	4950	G:C	CDS;gene=mltB;product=Membrane-bound_lytic_murein_transglycosylase_B	2284550	2981	CDS;gene=acnB;product=Aconitate_hydratase_B	A:G	0.807692	1
3442865	3924	G:A	CDS;gene=nuoF;product=NADH-quinone_oxidoreductase_subunit_F	2284552	2982	CDS;gene=acnB;product=Aconitate_hydratase_B	C:G	0.807692	1
3437079	3867	G:A	CDS;gene=nuoL;product=NADH-quinone_oxidoreductase_subunit_L	2283183	2970	CDS;gene=acnB;product=Aconitate_hydratase_B	C:T	0.807692	1
3776495	4413	A:C	CDS;gene=pal_2;product=Peptidoglycan-associated_lipoprotein	2284562	2983	CDS;gene=acnB;product=Aconitate_hydratase_B	A:G	0.818182	1
3776495	4413	A:C	CDS;gene=pal_2;product=Peptidoglycan-associated_lipoprotein	2284563	2984	CDS;gene=acnB;product=Aconitate_hydratase_B	A:C	0.818182	1
3776495	4413	A:C	CDS;gene=pal_2;product=Peptidoglycan-associated_lipoprotein	2284569	2985	CDS;gene=acnB;product=Aconitate_hydratase_B	A:G	0.818182	1
3776495	4413	A:C	CDS;gene=pal_2;product=Peptidoglycan-associated_lipoprotein	2284570	2986	CDS;gene=acnB;product=Aconitate_hydratase_B	T:C	0.818182	1
3776495	4413	A:C	CDS;gene=pal_2;product=Peptidoglycan-associated_lipoprotein	2284573	2987	CDS;gene=acnB;product=Aconitate_hydratase_B	C:T	1	1
3423885	3771	G:A	CDS;gene=pnp;product=Polyribonucleotide_nucleotidyltransferase	2282149	2969	CDS;gene=acnB;product=Aconitate_hydratase_B	C:T	1	1
3023533	3128	G:C	CDS;gene=ppsR;product=Phosphoenolpyruvate_synthase_regulatory_protein	2284549	2980	CDS;gene=acnB;product=Aconitate_hydratase_B	C:T	0.807692	1
3234294	3415	A:G	CDS;gene=purB;product=Adenylosuccinate_lyase	2284550	2981	CDS;gene=acnB;product=Aconitate_hydratase_B	A:G	0.807692	1
4434231	5415	A:G	CDS;gene=purC;product=Phosphoribosylaminoimidazole-succinocarboxamide_synthase	2284549	2980	CDS;gene=acnB;product=Aconitate_hydratase_B	C:T	0.807692	1
4434231	5415	A:G	CDS;gene=purC;product=Phosphoribosylaminoimidazole-succinocarboxamide_synthase	2284550	2981	CDS;gene=acnB;product=Aconitate_hydratase_B	A:G	0.807692	1
4434231	5415	A:G	CDS;gene=purC;product=Phosphoribosylaminoimidazole-succinocarboxamide_synthase	2284552	2982	CDS;gene=acnB;product=Aconitate_hydratase_B	C:G	1	1
3877763	4600	C:G	CDS;gene=pykA;product=Pyruvate_kinase_II	2284550	2981	CDS;gene=acnB;product=Aconitate_hydratase_B	A:G	0.807692	1
3825947	4501	C:G	CDS;gene=rluD;product=Ribosomal_large_subunit_pseudouridine_synthase_D	2284573	2987	CDS;gene=acnB;product=Aconitate_hydratase_B	C:T	0.818182	1
3289722	3604	T:C	CDS;gene=rne;product=Ribonuclease_E	2284573	2987	CDS;gene=acnB;product=Aconitate_hydratase_B	C:T	0.818182	1
3933477	4727	A:G	CDS;gene=rpoZ;product=DNA-directed_RNA_polymerase_subunit_omega	2284562	2983	CDS;gene=acnB;product=Aconitate_hydratase_B	A:G	0.814815	1
3933477	4727	A:G	CDS;gene=rpoZ;product=DNA-directed_RNA_polymerase_subunit_omega	2284563	2984	CDS;gene=acnB;product=Aconitate_hydratase_B	A:C	0.814815	1
3933477	4727	A:G	CDS;gene=rpoZ;product=DNA-directed_RNA_polymerase_subunit_omega	2284569	2985	CDS;gene=acnB;product=Aconitate_hydratase_B	A:G	0.814815	1
3933477	4727	A:G	CDS;gene=rpoZ;product=DNA-directed_RNA_polymerase_subunit_omega	2284570	2986	CDS;gene=acnB;product=Aconitate_hydratase_B	T:C	0.814815	1
4227794	5111	G:A	CDS;gene=sthA;product=Soluble_pyridine_nucleotide_transhydrogenase	2284550	2981	CDS;gene=acnB;product=Aconitate_hydratase_B	A:G	0.807692	1
4430611	5387	A:G	CDS;gene=trpE;product=Anthranilate_synthase_component_1	2282149	2969	CDS;gene=acnB;product=Aconitate_hydratase_B	C:T	1	1
3854370	4570	C:G	CDS;product=hypothetical_protein	2284562	2983	CDS;gene=acnB;product=Aconitate_hydratase_B	A:G	0.814815	1
3854370	4570	C:G	CDS;product=hypothetical_protein	2284563	2984	CDS;gene=acnB;product=Aconitate_hydratase_B	A:C	0.814815	1
3854370	4570	C:G	CDS;product=hypothetical_protein	2284569	2985	CDS;gene=acnB;product=Aconitate_hydratase_B	A:G	0.814815	1
3854370	4570	C:G	CDS;product=hypothetical_protein	2284570	2986	CDS;gene=acnB;product=Aconitate_hydratase_B	T:C	0.814815	1
4192809	5050	G:A	CDS;product=hypothetical_protein	2284550	2981	CDS;gene=acnB;product=Aconitate_hydratase_B	A:G	0.807692	1
4450800	5451	C:T	CDS;product=hypothetical_protein	2284573	2987	CDS;gene=acnB;product=Aconitate_hydratase_B	C:T	0.818182	1
4456242	5519	T:C	CDS;product=hypothetical_protein	2284562	2983	CDS;gene=acnB;product=Aconitate_hydratase_B	A:G	0.814815	1
4456242	5519	T:C	CDS;product=hypothetical_protein	2284563	2984	CDS;gene=acnB;product=Aconitate_hydratase_B	A:C	0.814815	1
4456242	5519	T:C	CDS;product=hypothetical_protein	2284569	2985	CDS;gene=acnB;product=Aconitate_hydratase_B	A:G	0.814815	1
4456242	5519	T:C	CDS;product=hypothetical_protein	2284570	2986	CDS;gene=acnB;product=Aconitate_hydratase_B	T:C	0.814815	1
4543710	5545	A:T	CDS;product=hypothetical_protein	2284562	2983	CDS;gene=acnB;product=Aconitate_hydratase_B	A:G	0.818182	1
4543710	5545	A:T	CDS;product=hypothetical_protein	2284563	2984	CDS;gene=acnB;product=Aconitate_hydratase_B	A:C	0.818182	1
4543710	5545	A:T	CDS;product=hypothetical_protein	2284569	2985	CDS;gene=acnB;product=Aconitate_hydratase_B	A:G	0.818182	1
4543710	5545	A:T	CDS;product=hypothetical_protein	2284570	2986	CDS;gene=acnB;product=Aconitate_hydratase_B	T:C	0.818182	1
4543710	5545	A:T	CDS;product=hypothetical_protein	2284573	2987	CDS;gene=acnB;product=Aconitate_hydratase_B	C:T	1	1
4543959	5552	G:C	CDS;product=hypothetical_protein	2284549	2980	CDS;gene=acnB;product=Aconitate_hydratase_B	C:T	0.814815	1
4543959	5552	G:C	CDS;product=hypothetical_protein	2284550	2981	CDS;gene=acnB;product=Aconitate_hydratase_B	A:G	0.814815	1
4543959	5552	G:C	CDS;product=hypothetical_protein	2284573	2987	CDS;gene=acnB;product=Aconitate_hydratase_B	C:T	0.818182	1
4543959	5552	G:C	CDS;product=hypothetical_protein	2284562	2983	CDS;gene=acnB;product=Aconitate_hydratase_B	A:G	1	1
4543959	5552	G:C	CDS;product=hypothetical_protein	2284563	2984	CDS;gene=acnB;product=Aconitate_hydratase_B	A:C	1	1
4543959	5552	G:C	CDS;product=hypothetical_protein	2284569	2985	CDS;gene=acnB;product=Aconitate_hydratase_B	A:G	1	1
4543959	5552	G:C	CDS;product=hypothetical_protein	2284570	2986	CDS;gene=acnB;product=Aconitate_hydratase_B	T:C	1	1
4543970	5553	T:C	CDS;product=hypothetical_protein	2284562	2983	CDS;gene=acnB;product=Aconitate_hydratase_B	A:G	0.814815	1
4543970	5553	T:C	CDS;product=hypothetical_protein	2284563	2984	CDS;gene=acnB;product=Aconitate_hydratase_B	A:C	0.814815	1
4543970	5553	T:C	CDS;product=hypothetical_protein	2284569	2985	CDS;gene=acnB;product=Aconitate_hydratase_B	A:G	0.814815	1
4543970	5553	T:C	CDS;product=hypothetical_protein	2284570	2986	CDS;gene=acnB;product=Aconitate_hydratase_B	T:C	0.814815	1
3238648	3420	A:G	Intergenic	2284549	2980	CDS;gene=acnB;product=Aconitate_hydratase_B	C:T	0.807692	1
3285449	3596	C:T	Intergenic	2282149	2969	CDS;gene=acnB;product=Aconitate_hydratase_B	C:T	1	1
3349671	3697	T:C	Intergenic	2284552	2982	CDS;gene=acnB;product=Aconitate_hydratase_B	C:G	0.807692	1
3349671	3697	T:C	Intergenic	2284562	2983	CDS;gene=acnB;product=Aconitate_hydratase_B	A:G	0.814815	1
3349671	3697	T:C	Intergenic	2284563	2984	CDS;gene=acnB;product=Aconitate_hydratase_B	A:C	0.814815	1
3349671	3697	T:C	Intergenic	2284569	2985	CDS;gene=acnB;product=Aconitate_hydratase_B	A:G	0.814815	1
3349671	3697	T:C	Intergenic	2284570	2986	CDS;gene=acnB;product=Aconitate_hydratase_B	T:C	0.814815	1
3349671	3697	T:C	Intergenic	2284549	2980	CDS;gene=acnB;product=Aconitate_hydratase_B	C:T	1	1
3537382	4118	A:T	Intergenic	2284552	2982	CDS;gene=acnB;product=Aconitate_hydratase_B	C:G	0.807692	1
3695489	4293	T:C	Intergenic	2284573	2987	CDS;gene=acnB;product=Aconitate_hydratase_B	C:T	0.818182	1
3741539	4374	A:G	Intergenic	2284573	2987	CDS;gene=acnB;product=Aconitate_hydratase_B	C:T	0.818182	1
4329517	5235	A:G	Intergenic	2284549	2980	CDS;gene=acnB;product=Aconitate_hydratase_B	C:T	0.814815	1
4329517	5235	A:G	Intergenic	2284550	2981	CDS;gene=acnB;product=Aconitate_hydratase_B	A:G	0.814815	1
4329517	5235	A:G	Intergenic	2284573	2987	CDS;gene=acnB;product=Aconitate_hydratase_B	C:T	0.818182	1
4329517	5235	A:G	Intergenic	2284562	2983	CDS;gene=acnB;product=Aconitate_hydratase_B	A:G	1	1
4329517	5235	A:G	Intergenic	2284563	2984	CDS;gene=acnB;product=Aconitate_hydratase_B	A:C	1	1
4329517	5235	A:G	Intergenic	2284569	2985	CDS;gene=acnB;product=Aconitate_hydratase_B	A:G	1	1
4329517	5235	A:G	Intergenic	2284570	2986	CDS;gene=acnB;product=Aconitate_hydratase_B	T:C	1	1
4361465	5262	T:C	Intergenic	2284573	2987	CDS;gene=acnB;product=Aconitate_hydratase_B	C:T	0.818182	1
4747723	5703	G:A	Intergenic	2284573	2987	CDS;gene=acnB;product=Aconitate_hydratase_B	C:T	0.818182	1
4748184	5713	G:C	CDS;gene=acsA;product=Acetyl-coenzyme_A_synthetase	3862599	4574	CDS;gene=acp;product=Sodium/proton-dependent_alanine_carrier_protein	A:T	0.807692	1
4167193	4990	G:C	CDS;gene=adoK;product=Adenosine_kinase	3862599	4574	CDS;gene=acp;product=Sodium/proton-dependent_alanine_carrier_protein	A:T	1	1
4757002	5742	T:G	CDS;gene=dapb2_2;product=Dipeptidyl_aminopeptidase_BII	3862599	4574	CDS;gene=acp;product=Sodium/proton-dependent_alanine_carrier_protein	A:T	1	1
3876211	4588	T:C	CDS;gene=fda;product=Fructose-bisphosphate_aldolase_class_1	3862599	4574	CDS;gene=acp;product=Sodium/proton-dependent_alanine_carrier_protein	A:T	0.807692	1
3876322	4590	A:G	CDS;gene=fda;product=Fructose-bisphosphate_aldolase_class_1	3862599	4574	CDS;gene=acp;product=Sodium/proton-dependent_alanine_carrier_protein	A:T	1	1
3885677	4626	G:A	CDS;gene=gapA;product=Glyceraldehyde-3-phosphate_dehydrogenase_A	3862599	4574	CDS;gene=acp;product=Sodium/proton-dependent_alanine_carrier_protein	A:T	1	1
4329239	5232	G:A	CDS;gene=groL;product=60_kDa_chaperonin	3862599	4574	CDS;gene=acp;product=Sodium/proton-dependent_alanine_carrier_protein	A:T	1	1
4329617	5243	C:T	CDS;gene=groS;product=10_kDa_chaperonin	3862599	4574	CDS;gene=acp;product=Sodium/proton-dependent_alanine_carrier_protein	A:T	1	1
4329743	5246	T:C	CDS;gene=groS;product=10_kDa_chaperonin	3862599	4574	CDS;gene=acp;product=Sodium/proton-dependent_alanine_carrier_protein	A:T	1	1
4183883	5004	G:A	CDS;gene=hslV;product=ATP-dependent_protease_subunit_HslV	3862599	4574	CDS;gene=acp;product=Sodium/proton-dependent_alanine_carrier_protein	A:T	0.807692	1
4389175	5329	G:C	CDS;gene=icd;product=Isocitrate_dehydrogenase_[NADP]	3862599	4574	CDS;gene=acp;product=Sodium/proton-dependent_alanine_carrier_protein	A:T	1	1
4750994	5732	C:T	CDS;gene=mntP;product=putative_manganese_efflux_pump_MntP	3862599	4574	CDS;gene=acp;product=Sodium/proton-dependent_alanine_carrier_protein	A:T	1	1
4751059	5734	C:T	CDS;gene=mntP;product=putative_manganese_efflux_pump_MntP	3862599	4574	CDS;gene=acp;product=Sodium/proton-dependent_alanine_carrier_protein	A:T	0.807692	1
4631388	5615	T:C	CDS;gene=natA;product=ABC_transporter_ATP-binding_protein_NatA	3862599	4574	CDS;gene=acp;product=Sodium/proton-dependent_alanine_carrier_protein	A:T	0.807692	1
4454344	5484	G:C	CDS;gene=pdhA;product=Pyruvate_dehydrogenase_E1_component_subunit_alpha	3862599	4574	CDS;gene=acp;product=Sodium/proton-dependent_alanine_carrier_protein	A:T	0.807692	1
4455104	5505	C:G	CDS;gene=pdhB;product=Pyruvate_dehydrogenase_E1_component_subunit_beta	3862599	4574	CDS;gene=acp;product=Sodium/proton-dependent_alanine_carrier_protein	A:T	0.807692	1
4693327	5631	T:G	CDS;product=hypothetical_protein	3862599	4574	CDS;gene=acp;product=Sodium/proton-dependent_alanine_carrier_protein	A:T	0.807692	1
3876367	4592	C:T	Intergenic	3862599	4574	CDS;gene=acp;product=Sodium/proton-dependent_alanine_carrier_protein	A:T	1	1
3975676	4761	A:G	Intergenic	3862599	4574	CDS;gene=acp;product=Sodium/proton-dependent_alanine_carrier_protein	A:T	1	1
4090964	4850	G:C	Intergenic	3862599	4574	CDS;gene=acp;product=Sodium/proton-dependent_alanine_carrier_protein	A:T	1	1
4361414	5261	T:C	Intergenic	3862599	4574	CDS;gene=acp;product=Sodium/proton-dependent_alanine_carrier_protein	A:T	0.807692	1
4713925	5672	A:G	Intergenic	3862599	4574	CDS;gene=acp;product=Sodium/proton-dependent_alanine_carrier_protein	A:T	1	1
1552165	2200	A:G	CDS;gene=bamA;product=Outer_membrane_protein_assembly_factor_BamA	1087670	1741	CDS;gene=acpP_1;product=Acyl_carrier_protein	G:A	0.814815	1
1552999	2213	C:G	CDS;gene=bamA;product=Outer_membrane_protein_assembly_factor_BamA	1087670	1741	CDS;gene=acpP_1;product=Acyl_carrier_protein	G:A	0.818182	1
1553018	2214	G:T	CDS;gene=bamA;product=Outer_membrane_protein_assembly_factor_BamA	1087670	1741	CDS;gene=acpP_1;product=Acyl_carrier_protein	G:A	0.814815	1
1553083	2215	G:A	CDS;gene=bamA;product=Outer_membrane_protein_assembly_factor_BamA	1087670	1741	CDS;gene=acpP_1;product=Acyl_carrier_protein	G:A	0.814815	1
1553301	2219	C:T	CDS;gene=bamA;product=Outer_membrane_protein_assembly_factor_BamA	1087670	1741	CDS;gene=acpP_1;product=Acyl_carrier_protein	G:A	0.818182	1
2043472	2673	T:C	CDS;gene=cspA_1;product=Major_cold_shock_protein_CspA	1087670	1741	CDS;gene=acpP_1;product=Acyl_carrier_protein	G:A	0.814815	1
3598713	4163	A:G	CDS;gene=rnc;product=Ribonuclease_3	1087670	1741	CDS;gene=acpP_1;product=Acyl_carrier_protein	G:A	0.818182	1
4703678	5646	T:C	CDS;gene=tolB_4;product=Tol-Pal_system_protein_TolB	1087670	1741	CDS;gene=acpP_1;product=Acyl_carrier_protein	G:A	0.814815	1
2083864	2806	C:G	CDS;product=hypothetical_protein	1087670	1741	CDS;gene=acpP_1;product=Acyl_carrier_protein	G:A	0.818182	1
2083993	2815	A:G	CDS;product=hypothetical_protein	1087670	1741	CDS;gene=acpP_1;product=Acyl_carrier_protein	G:A	0.818182	1
4776856	5748	C:G	CDS;product=hypothetical_protein	1087670	1741	CDS;gene=acpP_1;product=Acyl_carrier_protein	G:A	0.818182	1
1087724	1748	C:G	Intergenic	1087670	1741	CDS;gene=acpP_1;product=Acyl_carrier_protein	G:A	0.818182	1
1087785	1751	T:C	Intergenic	1087670	1741	CDS;gene=acpP_1;product=Acyl_carrier_protein	G:A	1	1
1087831	1756	A:T	Intergenic	1087670	1741	CDS;gene=acpP_1;product=Acyl_carrier_protein	G:A	1	1
2054210	2686	A:C	Intergenic	1087670	1741	CDS;gene=acpP_1;product=Acyl_carrier_protein	G:A	0.818182	1
4357824	5259	T:C	CDS;gene=accC;product=Biotin_carboxylase	3212659	3313	CDS;gene=acrB_1;product=Multidrug_efflux_pump_subunit_AcrB	C:G	0.814815	1
4228841	5117	C:G	CDS;gene=aceF;product=Dihydrolipoyllysine-residue_acetyltransferase_component_of_pyruvate_dehydrogenase_complex	3211288	3303	CDS;gene=acrB_1;product=Multidrug_efflux_pump_subunit_AcrB	G:A	1	1
4228841	5117	C:G	CDS;gene=aceF;product=Dihydrolipoyllysine-residue_acetyltransferase_component_of_pyruvate_dehydrogenase_complex	3212596	3310	CDS;gene=acrB_1;product=Multidrug_efflux_pump_subunit_AcrB	C:T	1	1
4229396	5120	A:G	CDS;gene=aceF;product=Dihydrolipoyllysine-residue_acetyltransferase_component_of_pyruvate_dehydrogenase_complex	3211330	3305	CDS;gene=acrB_1;product=Multidrug_efflux_pump_subunit_AcrB	C:G	0.814815	1
3212596	3310	C:T	CDS;gene=acrB_1;product=Multidrug_efflux_pump_subunit_AcrB	3211288	3303	CDS;gene=acrB_1;product=Multidrug_efflux_pump_subunit_AcrB	G:A	1	1
4747940	5707	A:G	CDS;gene=acsA;product=Acetyl-coenzyme_A_synthetase	3211288	3303	CDS;gene=acrB_1;product=Multidrug_efflux_pump_subunit_AcrB	G:A	1	1
4747940	5707	A:G	CDS;gene=acsA;product=Acetyl-coenzyme_A_synthetase	3212596	3310	CDS;gene=acrB_1;product=Multidrug_efflux_pump_subunit_AcrB	C:T	1	1
3975765	4770	G:C	CDS;gene=adk;product=Adenylate_kinase	3212690	3314	CDS;gene=acrB_1;product=Multidrug_efflux_pump_subunit_AcrB	G:A	0.814815	1
4167265	4995	A:G	CDS;gene=adoK;product=Adenosine_kinase	3212659	3313	CDS;gene=acrB_1;product=Multidrug_efflux_pump_subunit_AcrB	C:G	0.807692	1
3740880	4367	T:C	CDS;gene=afsQ1;product=Transcriptional_regulatory_protein_AfsQ1	3211288	3303	CDS;gene=acrB_1;product=Multidrug_efflux_pump_subunit_AcrB	G:A	1	1
3740880	4367	T:C	CDS;gene=afsQ1;product=Transcriptional_regulatory_protein_AfsQ1	3212596	3310	CDS;gene=acrB_1;product=Multidrug_efflux_pump_subunit_AcrB	C:T	1	1
3605283	4212	G:A	CDS;gene=algU;product=RNA_polymerase_sigma-H_factor	3211288	3303	CDS;gene=acrB_1;product=Multidrug_efflux_pump_subunit_AcrB	G:A	1	1
3605283	4212	G:A	CDS;gene=algU;product=RNA_polymerase_sigma-H_factor	3212596	3310	CDS;gene=acrB_1;product=Multidrug_efflux_pump_subunit_AcrB	C:T	1	1
3605433	4217	G:A	CDS;gene=algU;product=RNA_polymerase_sigma-H_factor	3211288	3303	CDS;gene=acrB_1;product=Multidrug_efflux_pump_subunit_AcrB	G:A	1	1
3605433	4217	G:A	CDS;gene=algU;product=RNA_polymerase_sigma-H_factor	3212596	3310	CDS;gene=acrB_1;product=Multidrug_efflux_pump_subunit_AcrB	C:T	1	1
3605439	4218	A:G	CDS;gene=algU;product=RNA_polymerase_sigma-H_factor	3212659	3313	CDS;gene=acrB_1;product=Multidrug_efflux_pump_subunit_AcrB	C:G	1	1
3605496	4219	A:G	CDS;gene=algU;product=RNA_polymerase_sigma-H_factor	3211288	3303	CDS;gene=acrB_1;product=Multidrug_efflux_pump_subunit_AcrB	G:A	1	1
3605496	4219	A:G	CDS;gene=algU;product=RNA_polymerase_sigma-H_factor	3212596	3310	CDS;gene=acrB_1;product=Multidrug_efflux_pump_subunit_AcrB	C:T	1	1
3605502	4220	A:C	CDS;gene=algU;product=RNA_polymerase_sigma-H_factor	3211330	3305	CDS;gene=acrB_1;product=Multidrug_efflux_pump_subunit_AcrB	C:G	1	1
3605601	4221	A:T	CDS;gene=algU;product=RNA_polymerase_sigma-H_factor	3212659	3313	CDS;gene=acrB_1;product=Multidrug_efflux_pump_subunit_AcrB	C:G	0.814815	1
3605613	4222	A:C	CDS;gene=algU;product=RNA_polymerase_sigma-H_factor	3212659	3313	CDS;gene=acrB_1;product=Multidrug_efflux_pump_subunit_AcrB	C:G	1	1
3470582	3989	G:C	CDS;gene=aroC;product=Chorismate_synthase	3212659	3313	CDS;gene=acrB_1;product=Multidrug_efflux_pump_subunit_AcrB	C:G	0.807692	1
4320131	5197	G:C	CDS;gene=aroG;product=Phospho-2-dehydro-3-deoxyheptonate_aldolase%2C_Phe-sensitive	3211288	3303	CDS;gene=acrB_1;product=Multidrug_efflux_pump_subunit_AcrB	G:A	1	1
4320131	5197	G:C	CDS;gene=aroG;product=Phospho-2-dehydro-3-deoxyheptonate_aldolase%2C_Phe-sensitive	3212596	3310	CDS;gene=acrB_1;product=Multidrug_efflux_pump_subunit_AcrB	C:T	1	1
4320140	5198	C:A	CDS;gene=aroG;product=Phospho-2-dehydro-3-deoxyheptonate_aldolase%2C_Phe-sensitive	3211288	3303	CDS;gene=acrB_1;product=Multidrug_efflux_pump_subunit_AcrB	G:A	1	1
4320140	5198	C:A	CDS;gene=aroG;product=Phospho-2-dehydro-3-deoxyheptonate_aldolase%2C_Phe-sensitive	3212596	3310	CDS;gene=acrB_1;product=Multidrug_efflux_pump_subunit_AcrB	C:T	1	1
3789877	4488	G:C	CDS;gene=aspS;product=Aspartate--tRNA(Asp/Asn)_ligase	3212659	3313	CDS;gene=acrB_1;product=Multidrug_efflux_pump_subunit_AcrB	C:G	0.807692	1
3789892	4490	G:A	CDS;gene=aspS;product=Aspartate--tRNA(Asp/Asn)_ligase	3211288	3303	CDS;gene=acrB_1;product=Multidrug_efflux_pump_subunit_AcrB	G:A	1	1
3789892	4490	G:A	CDS;gene=aspS;product=Aspartate--tRNA(Asp/Asn)_ligase	3212596	3310	CDS;gene=acrB_1;product=Multidrug_efflux_pump_subunit_AcrB	C:T	1	1
3790021	4495	A:G	CDS;gene=aspS;product=Aspartate--tRNA(Asp/Asn)_ligase	3212659	3313	CDS;gene=acrB_1;product=Multidrug_efflux_pump_subunit_AcrB	C:G	0.814815	1
4221623	5092	G:A	CDS;gene=atpA;product=ATP_synthase_subunit_alpha	3211288	3303	CDS;gene=acrB_1;product=Multidrug_efflux_pump_subunit_AcrB	G:A	1	1
4221623	5092	G:A	CDS;gene=atpA;product=ATP_synthase_subunit_alpha	3212596	3310	CDS;gene=acrB_1;product=Multidrug_efflux_pump_subunit_AcrB	C:T	1	1
4418196	5351	A:C	CDS;gene=bfr_2;product=Bacterioferritin	3212659	3313	CDS;gene=acrB_1;product=Multidrug_efflux_pump_subunit_AcrB	C:G	0.814815	1
4418200	5352	G:C	CDS;gene=bfr_2;product=Bacterioferritin	3212659	3313	CDS;gene=acrB_1;product=Multidrug_efflux_pump_subunit_AcrB	C:G	0.807692	1
4418281	5355	G:A	CDS;gene=bfr_2;product=Bacterioferritin	3211288	3303	CDS;gene=acrB_1;product=Multidrug_efflux_pump_subunit_AcrB	G:A	1	1
4418281	5355	G:A	CDS;gene=bfr_2;product=Bacterioferritin	3212596	3310	CDS;gene=acrB_1;product=Multidrug_efflux_pump_subunit_AcrB	C:T	1	1
4418434	5357	G:A	CDS;gene=bfr_2;product=Bacterioferritin	3211288	3303	CDS;gene=acrB_1;product=Multidrug_efflux_pump_subunit_AcrB	G:A	1	1
4418434	5357	G:A	CDS;gene=bfr_2;product=Bacterioferritin	3212596	3310	CDS;gene=acrB_1;product=Multidrug_efflux_pump_subunit_AcrB	C:T	1	1
3304561	3640	G:T	CDS;gene=ccpA;product=Catabolite_control_protein_A	3212659	3313	CDS;gene=acrB_1;product=Multidrug_efflux_pump_subunit_AcrB	C:G	0.814815	1
3304777	3654	G:A	CDS;gene=ccpA;product=Catabolite_control_protein_A	3212659	3313	CDS;gene=acrB_1;product=Multidrug_efflux_pump_subunit_AcrB	C:G	0.807692	1
3766388	4401	G:C	CDS;gene=copA_3;product=Copper_resistance_protein_A	3212659	3313	CDS;gene=acrB_1;product=Multidrug_efflux_pump_subunit_AcrB	C:G	0.807692	1
3261259	3508	T:C	CDS;gene=cspA_2;product=Major_cold_shock_protein_CspA	3212659	3313	CDS;gene=acrB_1;product=Multidrug_efflux_pump_subunit_AcrB	C:G	0.814815	1
3261261	3509	C:G	CDS;gene=cspA_2;product=Major_cold_shock_protein_CspA	3212659	3313	CDS;gene=acrB_1;product=Multidrug_efflux_pump_subunit_AcrB	C:G	0.814815	1
3261263	3511	C:T	CDS;gene=cspA_2;product=Major_cold_shock_protein_CspA	3212659	3313	CDS;gene=acrB_1;product=Multidrug_efflux_pump_subunit_AcrB	C:G	0.814815	1
3261273	3513	C:G	CDS;gene=cspA_2;product=Major_cold_shock_protein_CspA	3212659	3313	CDS;gene=acrB_1;product=Multidrug_efflux_pump_subunit_AcrB	C:G	0.814815	1
3261274	3514	T:G	CDS;gene=cspA_2;product=Major_cold_shock_protein_CspA	3212659	3313	CDS;gene=acrB_1;product=Multidrug_efflux_pump_subunit_AcrB	C:G	0.814815	1
3261275	3515	T:C	CDS;gene=cspA_2;product=Major_cold_shock_protein_CspA	3212659	3313	CDS;gene=acrB_1;product=Multidrug_efflux_pump_subunit_AcrB	C:G	0.814815	1
3261309	3517	T:G	CDS;gene=cspA_2;product=Major_cold_shock_protein_CspA	3212659	3313	CDS;gene=acrB_1;product=Multidrug_efflux_pump_subunit_AcrB	C:G	0.814815	1
3261310	3518	T:G	CDS;gene=cspA_2;product=Major_cold_shock_protein_CspA	3212659	3313	CDS;gene=acrB_1;product=Multidrug_efflux_pump_subunit_AcrB	C:G	0.814815	1
3261311	3519	C:T	CDS;gene=cspA_2;product=Major_cold_shock_protein_CspA	3212659	3313	CDS;gene=acrB_1;product=Multidrug_efflux_pump_subunit_AcrB	C:G	0.814815	1
3261316	3520	C:G	CDS;gene=cspA_2;product=Major_cold_shock_protein_CspA	3212659	3313	CDS;gene=acrB_1;product=Multidrug_efflux_pump_subunit_AcrB	C:G	0.814815	1
3261318	3521	C:G	CDS;gene=cspA_2;product=Major_cold_shock_protein_CspA	3212659	3313	CDS;gene=acrB_1;product=Multidrug_efflux_pump_subunit_AcrB	C:G	0.814815	1
3261322	3523	G:T	CDS;gene=cspA_2;product=Major_cold_shock_protein_CspA	3212659	3313	CDS;gene=acrB_1;product=Multidrug_efflux_pump_subunit_AcrB	C:G	0.814815	1
3261336	3524	G:C	CDS;gene=cspA_2;product=Major_cold_shock_protein_CspA	3212659	3313	CDS;gene=acrB_1;product=Multidrug_efflux_pump_subunit_AcrB	C:G	0.814815	1
3261359	3525	C:G	CDS;gene=cspA_2;product=Major_cold_shock_protein_CspA	3212659	3313	CDS;gene=acrB_1;product=Multidrug_efflux_pump_subunit_AcrB	C:G	0.814815	1
3261387	3527	C:T	CDS;gene=cspA_2;product=Major_cold_shock_protein_CspA	3212659	3313	CDS;gene=acrB_1;product=Multidrug_efflux_pump_subunit_AcrB	C:G	0.814815	1
3261393	3528	A:G	CDS;gene=cspA_2;product=Major_cold_shock_protein_CspA	3212659	3313	CDS;gene=acrB_1;product=Multidrug_efflux_pump_subunit_AcrB	C:G	0.814815	1
3261396	3529	C:T	CDS;gene=cspA_2;product=Major_cold_shock_protein_CspA	3212659	3313	CDS;gene=acrB_1;product=Multidrug_efflux_pump_subunit_AcrB	C:G	0.814815	1
3261398	3530	G:C	CDS;gene=cspA_2;product=Major_cold_shock_protein_CspA	3212659	3313	CDS;gene=acrB_1;product=Multidrug_efflux_pump_subunit_AcrB	C:G	0.814815	1
3261399	3531	C:A	CDS;gene=cspA_2;product=Major_cold_shock_protein_CspA	3212659	3313	CDS;gene=acrB_1;product=Multidrug_efflux_pump_subunit_AcrB	C:G	0.814815	1
3261429	3533	A:G	CDS;gene=cspA_2;product=Major_cold_shock_protein_CspA	3212659	3313	CDS;gene=acrB_1;product=Multidrug_efflux_pump_subunit_AcrB	C:G	0.814815	1
3261464	3535	C:A	CDS;gene=cspA_2;product=Major_cold_shock_protein_CspA	3212659	3313	CDS;gene=acrB_1;product=Multidrug_efflux_pump_subunit_AcrB	C:G	0.814815	1
3298220	3621	G:T	CDS;gene=dasA;product=Diacetylchitobiose_binding_protein_DasA	3211288	3303	CDS;gene=acrB_1;product=Multidrug_efflux_pump_subunit_AcrB	G:A	1	1
3298220	3621	G:T	CDS;gene=dasA;product=Diacetylchitobiose_binding_protein_DasA	3212596	3310	CDS;gene=acrB_1;product=Multidrug_efflux_pump_subunit_AcrB	C:T	1	1
3298247	3622	C:G	CDS;gene=dasA;product=Diacetylchitobiose_binding_protein_DasA	3212659	3313	CDS;gene=acrB_1;product=Multidrug_efflux_pump_subunit_AcrB	C:G	0.807692	1
3298256	3624	C:G	CDS;gene=dasA;product=Diacetylchitobiose_binding_protein_DasA	3211288	3303	CDS;gene=acrB_1;product=Multidrug_efflux_pump_subunit_AcrB	G:A	1	1
3298256	3624	C:G	CDS;gene=dasA;product=Diacetylchitobiose_binding_protein_DasA	3212596	3310	CDS;gene=acrB_1;product=Multidrug_efflux_pump_subunit_AcrB	C:T	1	1
3298806	3630	G:C	CDS;gene=dasA;product=Diacetylchitobiose_binding_protein_DasA	3211288	3303	CDS;gene=acrB_1;product=Multidrug_efflux_pump_subunit_AcrB	G:A	1	1
3298806	3630	G:C	CDS;gene=dasA;product=Diacetylchitobiose_binding_protein_DasA	3212596	3310	CDS;gene=acrB_1;product=Multidrug_efflux_pump_subunit_AcrB	C:T	1	1
3298811	3632	A:G	CDS;gene=dasA;product=Diacetylchitobiose_binding_protein_DasA	3212659	3313	CDS;gene=acrB_1;product=Multidrug_efflux_pump_subunit_AcrB	C:G	1	1
3298829	3634	G:A	CDS;gene=dasA;product=Diacetylchitobiose_binding_protein_DasA	3211288	3303	CDS;gene=acrB_1;product=Multidrug_efflux_pump_subunit_AcrB	G:A	1	1
3298829	3634	G:A	CDS;gene=dasA;product=Diacetylchitobiose_binding_protein_DasA	3212596	3310	CDS;gene=acrB_1;product=Multidrug_efflux_pump_subunit_AcrB	C:T	1	1
3273610	3558	C:T	CDS;gene=dcp_2;product=Dipeptidyl_carboxypeptidase	3211288	3303	CDS;gene=acrB_1;product=Multidrug_efflux_pump_subunit_AcrB	G:A	1	1
3273610	3558	C:T	CDS;gene=dcp_2;product=Dipeptidyl_carboxypeptidase	3212596	3310	CDS;gene=acrB_1;product=Multidrug_efflux_pump_subunit_AcrB	C:T	1	1
4433503	5400	G:A	CDS;gene=djlA;product=Co-chaperone_protein_DjlA	3211309	3304	CDS;gene=acrB_1;product=Multidrug_efflux_pump_subunit_AcrB	C:G	0.807692	1
3249565	3493	C:T	CDS;gene=dnaB;product=Replicative_DNA_helicase	3211288	3303	CDS;gene=acrB_1;product=Multidrug_efflux_pump_subunit_AcrB	G:A	1	1
3249565	3493	C:T	CDS;gene=dnaB;product=Replicative_DNA_helicase	3212596	3310	CDS;gene=acrB_1;product=Multidrug_efflux_pump_subunit_AcrB	C:T	1	1
3249568	3494	G:A	CDS;gene=dnaB;product=Replicative_DNA_helicase	3212659	3313	CDS;gene=acrB_1;product=Multidrug_efflux_pump_subunit_AcrB	C:G	0.807692	1
3598402	4154	G:A	CDS;gene=era;product=GTPase_Era	3211288	3303	CDS;gene=acrB_1;product=Multidrug_efflux_pump_subunit_AcrB	G:A	1	1
3598402	4154	G:A	CDS;gene=era;product=GTPase_Era	3212596	3310	CDS;gene=acrB_1;product=Multidrug_efflux_pump_subunit_AcrB	C:T	1	1
3876131	4584	T:C	CDS;gene=fda;product=Fructose-bisphosphate_aldolase_class_1	3211288	3303	CDS;gene=acrB_1;product=Multidrug_efflux_pump_subunit_AcrB	G:A	1	1
3876131	4584	T:C	CDS;gene=fda;product=Fructose-bisphosphate_aldolase_class_1	3212596	3310	CDS;gene=acrB_1;product=Multidrug_efflux_pump_subunit_AcrB	C:T	1	1
3876142	4585	A:G	CDS;gene=fda;product=Fructose-bisphosphate_aldolase_class_1	3212659	3313	CDS;gene=acrB_1;product=Multidrug_efflux_pump_subunit_AcrB	C:G	0.814815	1
3876343	4591	A:G	CDS;gene=fda;product=Fructose-bisphosphate_aldolase_class_1	3211288	3303	CDS;gene=acrB_1;product=Multidrug_efflux_pump_subunit_AcrB	G:A	1	1
3876343	4591	A:G	CDS;gene=fda;product=Fructose-bisphosphate_aldolase_class_1	3212596	3310	CDS;gene=acrB_1;product=Multidrug_efflux_pump_subunit_AcrB	C:T	1	1
4375942	5276	T:C	CDS;gene=ftsE;product=Cell_division_ATP-binding_protein_FtsE	3211330	3305	CDS;gene=acrB_1;product=Multidrug_efflux_pump_subunit_AcrB	C:G	0.814815	1
4127738	4860	G:A	CDS;gene=fucP_3;product=L-fucose-proton_symporter	3211288	3303	CDS;gene=acrB_1;product=Multidrug_efflux_pump_subunit_AcrB	G:A	1	1
4127738	4860	G:A	CDS;gene=fucP_3;product=L-fucose-proton_symporter	3212596	3310	CDS;gene=acrB_1;product=Multidrug_efflux_pump_subunit_AcrB	C:T	1	1
4127751	4861	G:A	CDS;gene=fucP_3;product=L-fucose-proton_symporter	3211288	3303	CDS;gene=acrB_1;product=Multidrug_efflux_pump_subunit_AcrB	G:A	1	1
4127751	4861	G:A	CDS;gene=fucP_3;product=L-fucose-proton_symporter	3212596	3310	CDS;gene=acrB_1;product=Multidrug_efflux_pump_subunit_AcrB	C:T	1	1
3885668	4623	G:A	CDS;gene=gapA;product=Glyceraldehyde-3-phosphate_dehydrogenase_A	3211288	3303	CDS;gene=acrB_1;product=Multidrug_efflux_pump_subunit_AcrB	G:A	1	1
3885668	4623	G:A	CDS;gene=gapA;product=Glyceraldehyde-3-phosphate_dehydrogenase_A	3212596	3310	CDS;gene=acrB_1;product=Multidrug_efflux_pump_subunit_AcrB	C:T	1	1
3721253	4357	G:A	CDS;gene=gcvH;product=Glycine_cleavage_system_H_protein	3211288	3303	CDS;gene=acrB_1;product=Multidrug_efflux_pump_subunit_AcrB	G:A	1	1
3721253	4357	G:A	CDS;gene=gcvH;product=Glycine_cleavage_system_H_protein	3212596	3310	CDS;gene=acrB_1;product=Multidrug_efflux_pump_subunit_AcrB	C:T	1	1
3632549	4244	G:C	CDS;gene=gcvP;product=Glycine_dehydrogenase_(decarboxylating)	3212659	3313	CDS;gene=acrB_1;product=Multidrug_efflux_pump_subunit_AcrB	C:G	0.814815	1
3632636	4246	G:C	CDS;gene=gcvP;product=Glycine_dehydrogenase_(decarboxylating)	3211288	3303	CDS;gene=acrB_1;product=Multidrug_efflux_pump_subunit_AcrB	G:A	1	1
3632636	4246	G:C	CDS;gene=gcvP;product=Glycine_dehydrogenase_(decarboxylating)	3212596	3310	CDS;gene=acrB_1;product=Multidrug_efflux_pump_subunit_AcrB	C:T	1	1
4329173	5230	G:A	CDS;gene=groL;product=60_kDa_chaperonin	3212690	3314	CDS;gene=acrB_1;product=Multidrug_efflux_pump_subunit_AcrB	G:A	0.814815	1
3704729	4307	G:A	CDS;gene=hslO;product=33_kDa_chaperonin	3211288	3303	CDS;gene=acrB_1;product=Multidrug_efflux_pump_subunit_AcrB	G:A	1	1
3704729	4307	G:A	CDS;gene=hslO;product=33_kDa_chaperonin	3212596	3310	CDS;gene=acrB_1;product=Multidrug_efflux_pump_subunit_AcrB	C:T	1	1
4183955	5010	G:A	CDS;gene=hslV;product=ATP-dependent_protease_subunit_HslV	3211288	3303	CDS;gene=acrB_1;product=Multidrug_efflux_pump_subunit_AcrB	G:A	1	1
4183955	5010	G:A	CDS;gene=hslV;product=ATP-dependent_protease_subunit_HslV	3212596	3310	CDS;gene=acrB_1;product=Multidrug_efflux_pump_subunit_AcrB	C:T	1	1
4184025	5011	G:A	CDS;gene=hslV;product=ATP-dependent_protease_subunit_HslV	3212659	3313	CDS;gene=acrB_1;product=Multidrug_efflux_pump_subunit_AcrB	C:G	0.807692	1
4687380	5627	T:C	CDS;gene=hutH_2;product=Histidine_ammonia-lyase	3212659	3313	CDS;gene=acrB_1;product=Multidrug_efflux_pump_subunit_AcrB	C:G	0.807692	1
4388992	5326	G:A	CDS;gene=icd;product=Isocitrate_dehydrogenase_[NADP]	3211288	3303	CDS;gene=acrB_1;product=Multidrug_efflux_pump_subunit_AcrB	G:A	1	1
4388992	5326	G:A	CDS;gene=icd;product=Isocitrate_dehydrogenase_[NADP]	3212596	3310	CDS;gene=acrB_1;product=Multidrug_efflux_pump_subunit_AcrB	C:T	1	1
4389304	5334	G:C	CDS;gene=icd;product=Isocitrate_dehydrogenase_[NADP]	3211288	3303	CDS;gene=acrB_1;product=Multidrug_efflux_pump_subunit_AcrB	G:A	1	1
4389304	5334	G:C	CDS;gene=icd;product=Isocitrate_dehydrogenase_[NADP]	3212596	3310	CDS;gene=acrB_1;product=Multidrug_efflux_pump_subunit_AcrB	C:T	1	1
3409852	3731	T:C	CDS;gene=ihfA;product=Integration_host_factor_subunit_alpha	3211288	3303	CDS;gene=acrB_1;product=Multidrug_efflux_pump_subunit_AcrB	G:A	1	1
3409852	3731	T:C	CDS;gene=ihfA;product=Integration_host_factor_subunit_alpha	3212596	3310	CDS;gene=acrB_1;product=Multidrug_efflux_pump_subunit_AcrB	C:T	1	1
3427292	3782	T:C	CDS;gene=infB;product=Translation_initiation_factor_IF-2	3211288	3303	CDS;gene=acrB_1;product=Multidrug_efflux_pump_subunit_AcrB	G:A	1	1
3427292	3782	T:C	CDS;gene=infB;product=Translation_initiation_factor_IF-2	3212596	3310	CDS;gene=acrB_1;product=Multidrug_efflux_pump_subunit_AcrB	C:T	1	1
3427351	3784	C:G	CDS;gene=infB;product=Translation_initiation_factor_IF-2	3211330	3305	CDS;gene=acrB_1;product=Multidrug_efflux_pump_subunit_AcrB	C:G	0.814815	1
3782827	4444	T:C	CDS;gene=kup;product=Low_affinity_potassium_transport_system_protein_kup	3211288	3303	CDS;gene=acrB_1;product=Multidrug_efflux_pump_subunit_AcrB	G:A	1	1
3782827	4444	T:C	CDS;gene=kup;product=Low_affinity_potassium_transport_system_protein_kup	3212596	3310	CDS;gene=acrB_1;product=Multidrug_efflux_pump_subunit_AcrB	C:T	1	1
3600776	4180	G:A	CDS;gene=lepA;product=Elongation_factor_4	3211288	3303	CDS;gene=acrB_1;product=Multidrug_efflux_pump_subunit_AcrB	G:A	1	1
3600776	4180	G:A	CDS;gene=lepA;product=Elongation_factor_4	3212596	3310	CDS;gene=acrB_1;product=Multidrug_efflux_pump_subunit_AcrB	C:T	1	1
3600854	4185	A:G	CDS;gene=lepA;product=Elongation_factor_4	3212659	3313	CDS;gene=acrB_1;product=Multidrug_efflux_pump_subunit_AcrB	C:G	0.807692	1
3600914	4188	C:G	CDS;gene=lepA;product=Elongation_factor_4	3211288	3303	CDS;gene=acrB_1;product=Multidrug_efflux_pump_subunit_AcrB	G:A	1	1
3600914	4188	C:G	CDS;gene=lepA;product=Elongation_factor_4	3212596	3310	CDS;gene=acrB_1;product=Multidrug_efflux_pump_subunit_AcrB	C:T	1	1
3600938	4189	A:G	CDS;gene=lepA;product=Elongation_factor_4	3212659	3313	CDS;gene=acrB_1;product=Multidrug_efflux_pump_subunit_AcrB	C:G	0.807692	1
3601259	4194	T:C	CDS;gene=lepA;product=Elongation_factor_4	3211288	3303	CDS;gene=acrB_1;product=Multidrug_efflux_pump_subunit_AcrB	G:A	1	1
3601259	4194	T:C	CDS;gene=lepA;product=Elongation_factor_4	3212596	3310	CDS;gene=acrB_1;product=Multidrug_efflux_pump_subunit_AcrB	C:T	1	1
3601439	4201	G:A	CDS;gene=lepA;product=Elongation_factor_4	3211288	3303	CDS;gene=acrB_1;product=Multidrug_efflux_pump_subunit_AcrB	G:A	1	1
3601439	4201	G:A	CDS;gene=lepA;product=Elongation_factor_4	3212596	3310	CDS;gene=acrB_1;product=Multidrug_efflux_pump_subunit_AcrB	C:T	1	1
3601589	4203	C:A	CDS;gene=lepA;product=Elongation_factor_4	3211288	3303	CDS;gene=acrB_1;product=Multidrug_efflux_pump_subunit_AcrB	G:A	1	1
3601589	4203	C:A	CDS;gene=lepA;product=Elongation_factor_4	3212596	3310	CDS;gene=acrB_1;product=Multidrug_efflux_pump_subunit_AcrB	C:T	1	1
3601598	4204	C:T	CDS;gene=lepA;product=Elongation_factor_4	3212659	3313	CDS;gene=acrB_1;product=Multidrug_efflux_pump_subunit_AcrB	C:G	0.807692	1
3601601	4205	G:C	CDS;gene=lepA;product=Elongation_factor_4	3212659	3313	CDS;gene=acrB_1;product=Multidrug_efflux_pump_subunit_AcrB	C:G	0.807692	1
3601703	4207	C:T	CDS;gene=lepA;product=Elongation_factor_4	3211288	3303	CDS;gene=acrB_1;product=Multidrug_efflux_pump_subunit_AcrB	G:A	1	1
3601703	4207	C:T	CDS;gene=lepA;product=Elongation_factor_4	3212596	3310	CDS;gene=acrB_1;product=Multidrug_efflux_pump_subunit_AcrB	C:T	1	1
3536936	4091	G:C	CDS;gene=leuS;product=Leucine--tRNA_ligase	3211288	3303	CDS;gene=acrB_1;product=Multidrug_efflux_pump_subunit_AcrB	G:A	1	1
3536936	4091	G:C	CDS;gene=leuS;product=Leucine--tRNA_ligase	3212596	3310	CDS;gene=acrB_1;product=Multidrug_efflux_pump_subunit_AcrB	C:T	1	1
3536951	4092	C:T	CDS;gene=leuS;product=Leucine--tRNA_ligase	3211288	3303	CDS;gene=acrB_1;product=Multidrug_efflux_pump_subunit_AcrB	G:A	1	1
3536951	4092	C:T	CDS;gene=leuS;product=Leucine--tRNA_ligase	3212596	3310	CDS;gene=acrB_1;product=Multidrug_efflux_pump_subunit_AcrB	C:T	1	1
3536960	4094	G:A	CDS;gene=leuS;product=Leucine--tRNA_ligase	3211288	3303	CDS;gene=acrB_1;product=Multidrug_efflux_pump_subunit_AcrB	G:A	1	1
3536960	4094	G:A	CDS;gene=leuS;product=Leucine--tRNA_ligase	3212596	3310	CDS;gene=acrB_1;product=Multidrug_efflux_pump_subunit_AcrB	C:T	1	1
3537005	4099	G:C	CDS;gene=leuS;product=Leucine--tRNA_ligase	3212659	3313	CDS;gene=acrB_1;product=Multidrug_efflux_pump_subunit_AcrB	C:G	0.807692	1
3537089	4110	C:T	CDS;gene=leuS;product=Leucine--tRNA_ligase	3212659	3313	CDS;gene=acrB_1;product=Multidrug_efflux_pump_subunit_AcrB	C:G	0.807692	1
3537098	4112	T:C	CDS;gene=leuS;product=Leucine--tRNA_ligase	3212659	3313	CDS;gene=acrB_1;product=Multidrug_efflux_pump_subunit_AcrB	C:G	0.807692	1
3243154	3485	C:T	CDS;gene=lpd;product=Dihydrolipoyl_dehydrogenase	3211288	3303	CDS;gene=acrB_1;product=Multidrug_efflux_pump_subunit_AcrB	G:A	1	1
3243154	3485	C:T	CDS;gene=lpd;product=Dihydrolipoyl_dehydrogenase	3212596	3310	CDS;gene=acrB_1;product=Multidrug_efflux_pump_subunit_AcrB	C:T	1	1
3243157	3486	C:T	CDS;gene=lpd;product=Dihydrolipoyl_dehydrogenase	3211288	3303	CDS;gene=acrB_1;product=Multidrug_efflux_pump_subunit_AcrB	G:A	1	1
3243157	3486	C:T	CDS;gene=lpd;product=Dihydrolipoyl_dehydrogenase	3212596	3310	CDS;gene=acrB_1;product=Multidrug_efflux_pump_subunit_AcrB	C:T	1	1
3243160	3487	C:T	CDS;gene=lpd;product=Dihydrolipoyl_dehydrogenase	3211288	3303	CDS;gene=acrB_1;product=Multidrug_efflux_pump_subunit_AcrB	G:A	1	1
3243160	3487	C:T	CDS;gene=lpd;product=Dihydrolipoyl_dehydrogenase	3212596	3310	CDS;gene=acrB_1;product=Multidrug_efflux_pump_subunit_AcrB	C:T	1	1
4040120	4815	A:G	CDS;gene=maeB;product=NADP-dependent_malic_enzyme	3211330	3305	CDS;gene=acrB_1;product=Multidrug_efflux_pump_subunit_AcrB	C:G	1	1
4196015	5059	G:A	CDS;gene=metN;product=Methionine_import_ATP-binding_protein_MetN	3211288	3303	CDS;gene=acrB_1;product=Multidrug_efflux_pump_subunit_AcrB	G:A	1	1
4196015	5059	G:A	CDS;gene=metN;product=Methionine_import_ATP-binding_protein_MetN	3212596	3310	CDS;gene=acrB_1;product=Multidrug_efflux_pump_subunit_AcrB	C:T	1	1
4156952	4925	A:G	CDS;gene=mltB;product=Membrane-bound_lytic_murein_transglycosylase_B	3211288	3303	CDS;gene=acrB_1;product=Multidrug_efflux_pump_subunit_AcrB	G:A	1	1
4156952	4925	A:G	CDS;gene=mltB;product=Membrane-bound_lytic_murein_transglycosylase_B	3212596	3310	CDS;gene=acrB_1;product=Multidrug_efflux_pump_subunit_AcrB	C:T	1	1
4157275	4944	G:T	CDS;gene=mltB;product=Membrane-bound_lytic_murein_transglycosylase_B	3212659	3313	CDS;gene=acrB_1;product=Multidrug_efflux_pump_subunit_AcrB	C:G	1	1
4157328	4952	G:A	CDS;gene=mltB;product=Membrane-bound_lytic_murein_transglycosylase_B	3211288	3303	CDS;gene=acrB_1;product=Multidrug_efflux_pump_subunit_AcrB	G:A	1	1
4157328	4952	G:A	CDS;gene=mltB;product=Membrane-bound_lytic_murein_transglycosylase_B	3212596	3310	CDS;gene=acrB_1;product=Multidrug_efflux_pump_subunit_AcrB	C:T	1	1
4750939	5728	C:T	CDS;gene=mntP;product=putative_manganese_efflux_pump_MntP	3211288	3303	CDS;gene=acrB_1;product=Multidrug_efflux_pump_subunit_AcrB	G:A	1	1
4750939	5728	C:T	CDS;gene=mntP;product=putative_manganese_efflux_pump_MntP	3212596	3310	CDS;gene=acrB_1;product=Multidrug_efflux_pump_subunit_AcrB	C:T	1	1
4750974	5730	A:G	CDS;gene=mntP;product=putative_manganese_efflux_pump_MntP	3211288	3303	CDS;gene=acrB_1;product=Multidrug_efflux_pump_subunit_AcrB	G:A	1	1
4750974	5730	A:G	CDS;gene=mntP;product=putative_manganese_efflux_pump_MntP	3212596	3310	CDS;gene=acrB_1;product=Multidrug_efflux_pump_subunit_AcrB	C:T	1	1
4165495	4968	A:G	CDS;gene=mreB;product=Cell_shape-determining_protein_MreB	3211288	3303	CDS;gene=acrB_1;product=Multidrug_efflux_pump_subunit_AcrB	G:A	1	1
4165495	4968	A:G	CDS;gene=mreB;product=Cell_shape-determining_protein_MreB	3212596	3310	CDS;gene=acrB_1;product=Multidrug_efflux_pump_subunit_AcrB	C:T	1	1
4165675	4972	T:C	CDS;gene=mreB;product=Cell_shape-determining_protein_MreB	3212659	3313	CDS;gene=acrB_1;product=Multidrug_efflux_pump_subunit_AcrB	C:G	0.807692	1
4165680	4973	T:G	CDS;gene=mreB;product=Cell_shape-determining_protein_MreB	3212659	3313	CDS;gene=acrB_1;product=Multidrug_efflux_pump_subunit_AcrB	C:G	1	1
4165684	4974	G:C	CDS;gene=mreB;product=Cell_shape-determining_protein_MreB	3212659	3313	CDS;gene=acrB_1;product=Multidrug_efflux_pump_subunit_AcrB	C:G	1	1
4165685	4975	A:T	CDS;gene=mreB;product=Cell_shape-determining_protein_MreB	3212659	3313	CDS;gene=acrB_1;product=Multidrug_efflux_pump_subunit_AcrB	C:G	1	1
4165686	4976	T:G	CDS;gene=mreB;product=Cell_shape-determining_protein_MreB	3212659	3313	CDS;gene=acrB_1;product=Multidrug_efflux_pump_subunit_AcrB	C:G	1	1
4165690	4977	T:C	CDS;gene=mreB;product=Cell_shape-determining_protein_MreB	3212659	3313	CDS;gene=acrB_1;product=Multidrug_efflux_pump_subunit_AcrB	C:G	0.807692	1
4165693	4978	C:G	CDS;gene=mreB;product=Cell_shape-determining_protein_MreB	3212659	3313	CDS;gene=acrB_1;product=Multidrug_efflux_pump_subunit_AcrB	C:G	0.807692	1
3830490	4503	A:G	CDS;gene=nadE_1;product=Glutamine-dependent_NAD(+)_synthetase	3211288	3303	CDS;gene=acrB_1;product=Multidrug_efflux_pump_subunit_AcrB	G:A	1	1
3830490	4503	A:G	CDS;gene=nadE_1;product=Glutamine-dependent_NAD(+)_synthetase	3212596	3310	CDS;gene=acrB_1;product=Multidrug_efflux_pump_subunit_AcrB	C:T	1	1
3447307	3964	T:C	CDS;gene=ndhC;product=NAD(P)H-quinone_oxidoreductase_subunit_3	3212659	3313	CDS;gene=acrB_1;product=Multidrug_efflux_pump_subunit_AcrB	C:G	0.814815	1
3442305	3918	C:G	CDS;gene=nqo3;product=NADH-quinone_oxidoreductase_chain_3	3211288	3303	CDS;gene=acrB_1;product=Multidrug_efflux_pump_subunit_AcrB	G:A	1	1
3442305	3918	C:G	CDS;gene=nqo3;product=NADH-quinone_oxidoreductase_chain_3	3212596	3310	CDS;gene=acrB_1;product=Multidrug_efflux_pump_subunit_AcrB	C:T	1	1
3446766	3962	G:A	CDS;gene=nuoB;product=NADH-quinone_oxidoreductase_subunit_B	3211288	3303	CDS;gene=acrB_1;product=Multidrug_efflux_pump_subunit_AcrB	G:A	1	1
3446766	3962	G:A	CDS;gene=nuoB;product=NADH-quinone_oxidoreductase_subunit_B	3212596	3310	CDS;gene=acrB_1;product=Multidrug_efflux_pump_subunit_AcrB	C:T	1	1
3444795	3948	C:A	CDS;gene=nuoD;product=NADH-quinone_oxidoreductase_subunit_D	3212659	3313	CDS;gene=acrB_1;product=Multidrug_efflux_pump_subunit_AcrB	C:G	0.814815	1
3444820	3950	A:G	CDS;gene=nuoD;product=NADH-quinone_oxidoreductase_subunit_D	3212659	3313	CDS;gene=acrB_1;product=Multidrug_efflux_pump_subunit_AcrB	C:G	0.814815	1
3445759	3958	G:A	CDS;gene=nuoD;product=NADH-quinone_oxidoreductase_subunit_D	3211288	3303	CDS;gene=acrB_1;product=Multidrug_efflux_pump_subunit_AcrB	G:A	1	1
3445759	3958	G:A	CDS;gene=nuoD;product=NADH-quinone_oxidoreductase_subunit_D	3212596	3310	CDS;gene=acrB_1;product=Multidrug_efflux_pump_subunit_AcrB	C:T	1	1
3443900	3931	G:A	CDS;gene=nuoF;product=NADH-quinone_oxidoreductase_subunit_F	3211288	3303	CDS;gene=acrB_1;product=Multidrug_efflux_pump_subunit_AcrB	G:A	1	1
3443900	3931	G:A	CDS;gene=nuoF;product=NADH-quinone_oxidoreductase_subunit_F	3212596	3310	CDS;gene=acrB_1;product=Multidrug_efflux_pump_subunit_AcrB	C:T	1	1
3438864	3897	G:A	CDS;gene=nuoI;product=NADH-quinone_oxidoreductase_subunit_I	3212659	3313	CDS;gene=acrB_1;product=Multidrug_efflux_pump_subunit_AcrB	C:G	0.807692	1
3438870	3898	C:A	CDS;gene=nuoI;product=NADH-quinone_oxidoreductase_subunit_I	3212659	3313	CDS;gene=acrB_1;product=Multidrug_efflux_pump_subunit_AcrB	C:G	0.807692	1
3438912	3899	A:G	CDS;gene=nuoI;product=NADH-quinone_oxidoreductase_subunit_I	3212659	3313	CDS;gene=acrB_1;product=Multidrug_efflux_pump_subunit_AcrB	C:G	0.807692	1
3439107	3909	G:A	CDS;gene=nuoI;product=NADH-quinone_oxidoreductase_subunit_I	3211288	3303	CDS;gene=acrB_1;product=Multidrug_efflux_pump_subunit_AcrB	G:A	1	1
3439107	3909	G:A	CDS;gene=nuoI;product=NADH-quinone_oxidoreductase_subunit_I	3212596	3310	CDS;gene=acrB_1;product=Multidrug_efflux_pump_subunit_AcrB	C:T	1	1
3439143	3911	G:C	CDS;gene=nuoI;product=NADH-quinone_oxidoreductase_subunit_I	3212659	3313	CDS;gene=acrB_1;product=Multidrug_efflux_pump_subunit_AcrB	C:G	0.814815	1
3438702	3889	G:C	CDS;gene=nuoJ;product=NADH-quinone_oxidoreductase_subunit_J	3212659	3313	CDS;gene=acrB_1;product=Multidrug_efflux_pump_subunit_AcrB	C:G	0.814815	1
3436920	3865	G:C	CDS;gene=nuoL;product=NADH-quinone_oxidoreductase_subunit_L	3211288	3303	CDS;gene=acrB_1;product=Multidrug_efflux_pump_subunit_AcrB	G:A	1	1
3436920	3865	G:C	CDS;gene=nuoL;product=NADH-quinone_oxidoreductase_subunit_L	3212596	3310	CDS;gene=acrB_1;product=Multidrug_efflux_pump_subunit_AcrB	C:T	1	1
3437079	3867	G:A	CDS;gene=nuoL;product=NADH-quinone_oxidoreductase_subunit_L	3211309	3304	CDS;gene=acrB_1;product=Multidrug_efflux_pump_subunit_AcrB	C:G	0.807692	1
3437154	3870	G:C	CDS;gene=nuoL;product=NADH-quinone_oxidoreductase_subunit_L	3211330	3305	CDS;gene=acrB_1;product=Multidrug_efflux_pump_subunit_AcrB	C:G	0.814815	1
3437487	3875	A:G	CDS;gene=nuoL;product=NADH-quinone_oxidoreductase_subunit_L	3212659	3313	CDS;gene=acrB_1;product=Multidrug_efflux_pump_subunit_AcrB	C:G	0.807692	1
3437598	3877	G:A	CDS;gene=nuoL;product=NADH-quinone_oxidoreductase_subunit_L	3211288	3303	CDS;gene=acrB_1;product=Multidrug_efflux_pump_subunit_AcrB	G:A	1	1
3437598	3877	G:A	CDS;gene=nuoL;product=NADH-quinone_oxidoreductase_subunit_L	3212596	3310	CDS;gene=acrB_1;product=Multidrug_efflux_pump_subunit_AcrB	C:T	1	1
3437660	3881	G:T	CDS;gene=nuoL;product=NADH-quinone_oxidoreductase_subunit_L	3212659	3313	CDS;gene=acrB_1;product=Multidrug_efflux_pump_subunit_AcrB	C:G	0.807692	1
3437672	3882	G:A	CDS;gene=nuoL;product=NADH-quinone_oxidoreductase_subunit_L	3212659	3313	CDS;gene=acrB_1;product=Multidrug_efflux_pump_subunit_AcrB	C:G	0.807692	1
3435520	3848	T:C	CDS;gene=nuoM;product=NADH-quinone_oxidoreductase_subunit_M	3211330	3305	CDS;gene=acrB_1;product=Multidrug_efflux_pump_subunit_AcrB	C:G	0.814815	1
3435532	3850	G:C	CDS;gene=nuoM;product=NADH-quinone_oxidoreductase_subunit_M	3211330	3305	CDS;gene=acrB_1;product=Multidrug_efflux_pump_subunit_AcrB	C:G	0.814815	1
3430062	3806	T:C	CDS;gene=nusA;product=Transcription_termination/antitermination_protein_NusA	3211330	3305	CDS;gene=acrB_1;product=Multidrug_efflux_pump_subunit_AcrB	C:G	1	1
3886647	4647	C:T	CDS;gene=ompW_1;product=Outer_membrane_protein_W	3211288	3303	CDS;gene=acrB_1;product=Multidrug_efflux_pump_subunit_AcrB	G:A	1	1
3886647	4647	C:T	CDS;gene=ompW_1;product=Outer_membrane_protein_W	3212596	3310	CDS;gene=acrB_1;product=Multidrug_efflux_pump_subunit_AcrB	C:T	1	1
3776579	4414	G:A	CDS;gene=pal_2;product=Peptidoglycan-associated_lipoprotein	3212659	3313	CDS;gene=acrB_1;product=Multidrug_efflux_pump_subunit_AcrB	C:G	0.807692	1
4454536	5491	T:C	CDS;gene=pdhA;product=Pyruvate_dehydrogenase_E1_component_subunit_alpha	3212659	3313	CDS;gene=acrB_1;product=Multidrug_efflux_pump_subunit_AcrB	C:G	0.807692	1
4455077	5503	C:T	CDS;gene=pdhB;product=Pyruvate_dehydrogenase_E1_component_subunit_beta	3211288	3303	CDS;gene=acrB_1;product=Multidrug_efflux_pump_subunit_AcrB	G:A	1	1
4455077	5503	C:T	CDS;gene=pdhB;product=Pyruvate_dehydrogenase_E1_component_subunit_beta	3212596	3310	CDS;gene=acrB_1;product=Multidrug_efflux_pump_subunit_AcrB	C:T	1	1
4455158	5508	T:C	CDS;gene=pdhB;product=Pyruvate_dehydrogenase_E1_component_subunit_beta	3211330	3305	CDS;gene=acrB_1;product=Multidrug_efflux_pump_subunit_AcrB	C:G	0.814815	1
3490766	4024	C:T	CDS;gene=pepO_3;product=Neutral_endopeptidase	3211288	3303	CDS;gene=acrB_1;product=Multidrug_efflux_pump_subunit_AcrB	G:A	1	1
3490766	4024	C:T	CDS;gene=pepO_3;product=Neutral_endopeptidase	3212596	3310	CDS;gene=acrB_1;product=Multidrug_efflux_pump_subunit_AcrB	C:T	1	1
3490958	4034	T:C	CDS;gene=pepO_3;product=Neutral_endopeptidase	3212659	3313	CDS;gene=acrB_1;product=Multidrug_efflux_pump_subunit_AcrB	C:G	1	1
3491228	4041	T:C	CDS;gene=pepO_3;product=Neutral_endopeptidase	3211288	3303	CDS;gene=acrB_1;product=Multidrug_efflux_pump_subunit_AcrB	G:A	1	1
3491228	4041	T:C	CDS;gene=pepO_3;product=Neutral_endopeptidase	3212596	3310	CDS;gene=acrB_1;product=Multidrug_efflux_pump_subunit_AcrB	C:T	1	1
3491279	4045	C:T	CDS;gene=pepO_3;product=Neutral_endopeptidase	3211288	3303	CDS;gene=acrB_1;product=Multidrug_efflux_pump_subunit_AcrB	G:A	1	1
3491279	4045	C:T	CDS;gene=pepO_3;product=Neutral_endopeptidase	3212596	3310	CDS;gene=acrB_1;product=Multidrug_efflux_pump_subunit_AcrB	C:T	1	1
3495881	4050	C:T	CDS;gene=pepO_4;product=Neutral_endopeptidase	3211288	3303	CDS;gene=acrB_1;product=Multidrug_efflux_pump_subunit_AcrB	G:A	1	1
3495881	4050	C:T	CDS;gene=pepO_4;product=Neutral_endopeptidase	3212596	3310	CDS;gene=acrB_1;product=Multidrug_efflux_pump_subunit_AcrB	C:T	1	1
3495944	4055	G:A	CDS;gene=pepO_4;product=Neutral_endopeptidase	3211288	3303	CDS;gene=acrB_1;product=Multidrug_efflux_pump_subunit_AcrB	G:A	1	1
3495944	4055	G:A	CDS;gene=pepO_4;product=Neutral_endopeptidase	3212596	3310	CDS;gene=acrB_1;product=Multidrug_efflux_pump_subunit_AcrB	C:T	1	1
3495945	4056	G:T	CDS;gene=pepO_4;product=Neutral_endopeptidase	3211288	3303	CDS;gene=acrB_1;product=Multidrug_efflux_pump_subunit_AcrB	G:A	1	1
3495945	4056	G:T	CDS;gene=pepO_4;product=Neutral_endopeptidase	3212596	3310	CDS;gene=acrB_1;product=Multidrug_efflux_pump_subunit_AcrB	C:T	1	1
3953786	4735	C:T	CDS;gene=pepQ;product=Xaa-Pro_dipeptidase	3211330	3305	CDS;gene=acrB_1;product=Multidrug_efflux_pump_subunit_AcrB	C:G	0.814815	1
3370199	3710	T:C	CDS;gene=phaB_1;product=Acetoacetyl-CoA_reductase	3212659	3313	CDS;gene=acrB_1;product=Multidrug_efflux_pump_subunit_AcrB	C:G	0.807692	1
3370415	3717	C:G	CDS;gene=phaB_1;product=Acetoacetyl-CoA_reductase	3211288	3303	CDS;gene=acrB_1;product=Multidrug_efflux_pump_subunit_AcrB	G:A	1	1
3370415	3717	C:G	CDS;gene=phaB_1;product=Acetoacetyl-CoA_reductase	3212596	3310	CDS;gene=acrB_1;product=Multidrug_efflux_pump_subunit_AcrB	C:T	1	1
3423096	3757	G:A	CDS;gene=pnp;product=Polyribonucleotide_nucleotidyltransferase	3211288	3303	CDS;gene=acrB_1;product=Multidrug_efflux_pump_subunit_AcrB	G:A	1	1
3423096	3757	G:A	CDS;gene=pnp;product=Polyribonucleotide_nucleotidyltransferase	3212596	3310	CDS;gene=acrB_1;product=Multidrug_efflux_pump_subunit_AcrB	C:T	1	1
3423111	3758	C:T	CDS;gene=pnp;product=Polyribonucleotide_nucleotidyltransferase	3211288	3303	CDS;gene=acrB_1;product=Multidrug_efflux_pump_subunit_AcrB	G:A	1	1
3423111	3758	C:T	CDS;gene=pnp;product=Polyribonucleotide_nucleotidyltransferase	3212596	3310	CDS;gene=acrB_1;product=Multidrug_efflux_pump_subunit_AcrB	C:T	1	1
3423588	3767	A:C	CDS;gene=pnp;product=Polyribonucleotide_nucleotidyltransferase	3212659	3313	CDS;gene=acrB_1;product=Multidrug_efflux_pump_subunit_AcrB	C:G	0.814815	1
4713757	5659	C:T	CDS;gene=polA_2;product=DNA_polymerase_I	3211288	3303	CDS;gene=acrB_1;product=Multidrug_efflux_pump_subunit_AcrB	G:A	1	1
4713757	5659	C:T	CDS;gene=polA_2;product=DNA_polymerase_I	3212596	3310	CDS;gene=acrB_1;product=Multidrug_efflux_pump_subunit_AcrB	C:T	1	1
4713763	5660	G:A	CDS;gene=polA_2;product=DNA_polymerase_I	3211288	3303	CDS;gene=acrB_1;product=Multidrug_efflux_pump_subunit_AcrB	G:A	1	1
4713763	5660	G:A	CDS;gene=polA_2;product=DNA_polymerase_I	3212596	3310	CDS;gene=acrB_1;product=Multidrug_efflux_pump_subunit_AcrB	C:T	1	1
3990227	4776	C:T	CDS;gene=ppa_2;product=Inorganic_pyrophosphatase	3211288	3303	CDS;gene=acrB_1;product=Multidrug_efflux_pump_subunit_AcrB	G:A	1	1
3990227	4776	C:T	CDS;gene=ppa_2;product=Inorganic_pyrophosphatase	3212596	3310	CDS;gene=acrB_1;product=Multidrug_efflux_pump_subunit_AcrB	C:T	1	1
4149709	4908	G:A	CDS;gene=prc;product=Tail-specific_protease	3212659	3313	CDS;gene=acrB_1;product=Multidrug_efflux_pump_subunit_AcrB	C:G	0.807692	1
4149760	4910	A:G	CDS;gene=prc;product=Tail-specific_protease	3211330	3305	CDS;gene=acrB_1;product=Multidrug_efflux_pump_subunit_AcrB	C:G	0.814815	1
3696815	4296	C:T	CDS;gene=prfC;product=Peptide_chain_release_factor_3	3211288	3303	CDS;gene=acrB_1;product=Multidrug_efflux_pump_subunit_AcrB	G:A	1	1
3696815	4296	C:T	CDS;gene=prfC;product=Peptide_chain_release_factor_3	3212596	3310	CDS;gene=acrB_1;product=Multidrug_efflux_pump_subunit_AcrB	C:T	1	1
3696873	4299	G:A	CDS;gene=prfC;product=Peptide_chain_release_factor_3	3211288	3303	CDS;gene=acrB_1;product=Multidrug_efflux_pump_subunit_AcrB	G:A	1	1
3696873	4299	G:A	CDS;gene=prfC;product=Peptide_chain_release_factor_3	3212596	3310	CDS;gene=acrB_1;product=Multidrug_efflux_pump_subunit_AcrB	C:T	1	1
3234177	3407	T:C	CDS;gene=purB;product=Adenylosuccinate_lyase	3212659	3313	CDS;gene=acrB_1;product=Multidrug_efflux_pump_subunit_AcrB	C:G	1	1
3234267	3413	C:G	CDS;gene=purB;product=Adenylosuccinate_lyase	3212659	3313	CDS;gene=acrB_1;product=Multidrug_efflux_pump_subunit_AcrB	C:G	1	1
4434257	5417	A:G	CDS;gene=purC;product=Phosphoribosylaminoimidazole-succinocarboxamide_synthase	3212659	3313	CDS;gene=acrB_1;product=Multidrug_efflux_pump_subunit_AcrB	C:G	0.807692	1
3877694	4593	G:A	CDS;gene=pykA;product=Pyruvate_kinase_II	3211288	3303	CDS;gene=acrB_1;product=Multidrug_efflux_pump_subunit_AcrB	G:A	1	1
3877694	4593	G:A	CDS;gene=pykA;product=Pyruvate_kinase_II	3212596	3310	CDS;gene=acrB_1;product=Multidrug_efflux_pump_subunit_AcrB	C:T	1	1
3877898	4606	A:G	CDS;gene=pykA;product=Pyruvate_kinase_II	3212659	3313	CDS;gene=acrB_1;product=Multidrug_efflux_pump_subunit_AcrB	C:G	0.814815	1
4415776	5349	C:T	CDS;gene=rcsC_15;product=Sensor_histidine_kinase_RcsC	3212659	3313	CDS;gene=acrB_1;product=Multidrug_efflux_pump_subunit_AcrB	C:G	0.807692	1
3594129	4147	G:A	CDS;gene=rlmD;product=23S_rRNA_(uracil(1939)-C(5))-methyltransferase_RlmD	3211288	3303	CDS;gene=acrB_1;product=Multidrug_efflux_pump_subunit_AcrB	G:A	1	1
3594129	4147	G:A	CDS;gene=rlmD;product=23S_rRNA_(uracil(1939)-C(5))-methyltransferase_RlmD	3212596	3310	CDS;gene=acrB_1;product=Multidrug_efflux_pump_subunit_AcrB	C:T	1	1
3594130	4148	T:C	CDS;gene=rlmD;product=23S_rRNA_(uracil(1939)-C(5))-methyltransferase_RlmD	3211288	3303	CDS;gene=acrB_1;product=Multidrug_efflux_pump_subunit_AcrB	G:A	1	1
3594130	4148	T:C	CDS;gene=rlmD;product=23S_rRNA_(uracil(1939)-C(5))-methyltransferase_RlmD	3212596	3310	CDS;gene=acrB_1;product=Multidrug_efflux_pump_subunit_AcrB	C:T	1	1
4840108	5762	A:G	CDS;gene=rlmI;product=Ribosomal_RNA_large_subunit_methyltransferase_I	3211342	3307	CDS;gene=acrB_1;product=Multidrug_efflux_pump_subunit_AcrB	A:G	0.814815	1
4840225	5768	A:G	CDS;gene=rlmI;product=Ribosomal_RNA_large_subunit_methyltransferase_I	3212659	3313	CDS;gene=acrB_1;product=Multidrug_efflux_pump_subunit_AcrB	C:G	1	1
3825836	4497	G:A	CDS;gene=rluD;product=Ribosomal_large_subunit_pseudouridine_synthase_D	3212659	3313	CDS;gene=acrB_1;product=Multidrug_efflux_pump_subunit_AcrB	C:G	1	1
3289677	3603	G:A	CDS;gene=rne;product=Ribonuclease_E	3211288	3303	CDS;gene=acrB_1;product=Multidrug_efflux_pump_subunit_AcrB	G:A	1	1
3289677	3603	G:A	CDS;gene=rne;product=Ribonuclease_E	3212596	3310	CDS;gene=acrB_1;product=Multidrug_efflux_pump_subunit_AcrB	C:T	1	1
3289836	3606	C:T	CDS;gene=rne;product=Ribonuclease_E	3212659	3313	CDS;gene=acrB_1;product=Multidrug_efflux_pump_subunit_AcrB	C:G	0.807692	1
3290169	3615	C:T	CDS;gene=rne;product=Ribonuclease_E	3212659	3313	CDS;gene=acrB_1;product=Multidrug_efflux_pump_subunit_AcrB	C:G	0.807692	1
4420695	5376	G:A	CDS;gene=rplM;product=50S_ribosomal_protein_L13	3211288	3303	CDS;gene=acrB_1;product=Multidrug_efflux_pump_subunit_AcrB	G:A	1	1
4420695	5376	G:A	CDS;gene=rplM;product=50S_ribosomal_protein_L13	3212596	3310	CDS;gene=acrB_1;product=Multidrug_efflux_pump_subunit_AcrB	C:T	1	1
3414122	3736	A:G	CDS;gene=rplT;product=50S_ribosomal_protein_L20	3212659	3313	CDS;gene=acrB_1;product=Multidrug_efflux_pump_subunit_AcrB	C:G	0.814815	1
4279372	5144	G:C	CDS;gene=rpoD;product=RNA_polymerase_sigma_factor_RpoD	3212659	3313	CDS;gene=acrB_1;product=Multidrug_efflux_pump_subunit_AcrB	C:G	0.814815	1
4372228	5268	G:T	CDS;gene=rpoH;product=RNA_polymerase_sigma_factor_RpoH	3211288	3303	CDS;gene=acrB_1;product=Multidrug_efflux_pump_subunit_AcrB	G:A	1	1
4372228	5268	G:T	CDS;gene=rpoH;product=RNA_polymerase_sigma_factor_RpoH	3212596	3310	CDS;gene=acrB_1;product=Multidrug_efflux_pump_subunit_AcrB	C:T	1	1
3785127	4454	C:T	CDS;gene=ruvC;product=Crossover_junction_endodeoxyribonuclease_RuvC	3211288	3303	CDS;gene=acrB_1;product=Multidrug_efflux_pump_subunit_AcrB	G:A	1	1
3785127	4454	C:T	CDS;gene=ruvC;product=Crossover_junction_endodeoxyribonuclease_RuvC	3212596	3310	CDS;gene=acrB_1;product=Multidrug_efflux_pump_subunit_AcrB	C:T	1	1
3785227	4458	G:A	CDS;gene=ruvC;product=Crossover_junction_endodeoxyribonuclease_RuvC	3211288	3303	CDS;gene=acrB_1;product=Multidrug_efflux_pump_subunit_AcrB	G:A	1	1
3785227	4458	G:A	CDS;gene=ruvC;product=Crossover_junction_endodeoxyribonuclease_RuvC	3212596	3310	CDS;gene=acrB_1;product=Multidrug_efflux_pump_subunit_AcrB	C:T	1	1
3833259	4526	G:A	CDS;gene=sasA_13;product=Adaptive-response_sensory-kinase_SasA	3211288	3303	CDS;gene=acrB_1;product=Multidrug_efflux_pump_subunit_AcrB	G:A	1	1
3833259	4526	G:A	CDS;gene=sasA_13;product=Adaptive-response_sensory-kinase_SasA	3212596	3310	CDS;gene=acrB_1;product=Multidrug_efflux_pump_subunit_AcrB	C:T	1	1
3833394	4546	G:C	CDS;gene=sasA_13;product=Adaptive-response_sensory-kinase_SasA	3211288	3303	CDS;gene=acrB_1;product=Multidrug_efflux_pump_subunit_AcrB	G:A	1	1
3833394	4546	G:C	CDS;gene=sasA_13;product=Adaptive-response_sensory-kinase_SasA	3212596	3310	CDS;gene=acrB_1;product=Multidrug_efflux_pump_subunit_AcrB	C:T	1	1
3833478	4555	C:G	CDS;gene=sasA_13;product=Adaptive-response_sensory-kinase_SasA	3211288	3303	CDS;gene=acrB_1;product=Multidrug_efflux_pump_subunit_AcrB	G:A	1	1
3833478	4555	C:G	CDS;gene=sasA_13;product=Adaptive-response_sensory-kinase_SasA	3212596	3310	CDS;gene=acrB_1;product=Multidrug_efflux_pump_subunit_AcrB	C:T	1	1
3308350	3658	T:C	CDS;gene=scpB;product=Segregation_and_condensation_protein_B	3211288	3303	CDS;gene=acrB_1;product=Multidrug_efflux_pump_subunit_AcrB	G:A	1	1
3308350	3658	T:C	CDS;gene=scpB;product=Segregation_and_condensation_protein_B	3212596	3310	CDS;gene=acrB_1;product=Multidrug_efflux_pump_subunit_AcrB	C:T	1	1
3689571	4285	C:T	CDS;gene=sdaA;product=L-serine_dehydratase_1	3212659	3313	CDS;gene=acrB_1;product=Multidrug_efflux_pump_subunit_AcrB	C:G	1	1
4297020	5166	T:C	CDS;gene=smg;product=Protein_Smg	3211288	3303	CDS;gene=acrB_1;product=Multidrug_efflux_pump_subunit_AcrB	G:A	1	1
4297020	5166	T:C	CDS;gene=smg;product=Protein_Smg	3212596	3310	CDS;gene=acrB_1;product=Multidrug_efflux_pump_subunit_AcrB	C:T	1	1
4297161	5169	T:C	CDS;gene=smg;product=Protein_Smg	3212659	3313	CDS;gene=acrB_1;product=Multidrug_efflux_pump_subunit_AcrB	C:G	0.807692	1
4297272	5171	G:A	CDS;gene=smg;product=Protein_Smg	3211288	3303	CDS;gene=acrB_1;product=Multidrug_efflux_pump_subunit_AcrB	G:A	1	1
4297272	5171	G:A	CDS;gene=smg;product=Protein_Smg	3212596	3310	CDS;gene=acrB_1;product=Multidrug_efflux_pump_subunit_AcrB	C:T	1	1
4422744	5382	T:A	CDS;gene=speD;product=S-adenosylmethionine_decarboxylase_proenzyme	3212659	3313	CDS;gene=acrB_1;product=Multidrug_efflux_pump_subunit_AcrB	C:G	1	1
3238698	3421	A:G	CDS;gene=sucA;product=2-oxoglutarate_dehydrogenase_E1_component	3211288	3303	CDS;gene=acrB_1;product=Multidrug_efflux_pump_subunit_AcrB	G:A	1	1
3238698	3421	A:G	CDS;gene=sucA;product=2-oxoglutarate_dehydrogenase_E1_component	3212596	3310	CDS;gene=acrB_1;product=Multidrug_efflux_pump_subunit_AcrB	C:T	1	1
3238761	3422	T:C	CDS;gene=sucA;product=2-oxoglutarate_dehydrogenase_E1_component	3212659	3313	CDS;gene=acrB_1;product=Multidrug_efflux_pump_subunit_AcrB	C:G	0.807692	1
3238782	3423	A:G	CDS;gene=sucA;product=2-oxoglutarate_dehydrogenase_E1_component	3212659	3313	CDS;gene=acrB_1;product=Multidrug_efflux_pump_subunit_AcrB	C:G	1	1
3239214	3426	G:A	CDS;gene=sucA;product=2-oxoglutarate_dehydrogenase_E1_component	3211288	3303	CDS;gene=acrB_1;product=Multidrug_efflux_pump_subunit_AcrB	G:A	1	1
3239214	3426	G:A	CDS;gene=sucA;product=2-oxoglutarate_dehydrogenase_E1_component	3212596	3310	CDS;gene=acrB_1;product=Multidrug_efflux_pump_subunit_AcrB	C:T	1	1
3239529	3432	G:T	CDS;gene=sucA;product=2-oxoglutarate_dehydrogenase_E1_component	3211288	3303	CDS;gene=acrB_1;product=Multidrug_efflux_pump_subunit_AcrB	G:A	1	1
3239529	3432	G:T	CDS;gene=sucA;product=2-oxoglutarate_dehydrogenase_E1_component	3212596	3310	CDS;gene=acrB_1;product=Multidrug_efflux_pump_subunit_AcrB	C:T	1	1
3239727	3439	C:T	CDS;gene=sucA;product=2-oxoglutarate_dehydrogenase_E1_component	3211288	3303	CDS;gene=acrB_1;product=Multidrug_efflux_pump_subunit_AcrB	G:A	1	1
3239727	3439	C:T	CDS;gene=sucA;product=2-oxoglutarate_dehydrogenase_E1_component	3212596	3310	CDS;gene=acrB_1;product=Multidrug_efflux_pump_subunit_AcrB	C:T	1	1
3239739	3440	C:G	CDS;gene=sucA;product=2-oxoglutarate_dehydrogenase_E1_component	3211288	3303	CDS;gene=acrB_1;product=Multidrug_efflux_pump_subunit_AcrB	G:A	1	1
3239739	3440	C:G	CDS;gene=sucA;product=2-oxoglutarate_dehydrogenase_E1_component	3212596	3310	CDS;gene=acrB_1;product=Multidrug_efflux_pump_subunit_AcrB	C:T	1	1
3239859	3441	T:C	CDS;gene=sucA;product=2-oxoglutarate_dehydrogenase_E1_component	3211288	3303	CDS;gene=acrB_1;product=Multidrug_efflux_pump_subunit_AcrB	G:A	1	1
3239859	3441	T:C	CDS;gene=sucA;product=2-oxoglutarate_dehydrogenase_E1_component	3212596	3310	CDS;gene=acrB_1;product=Multidrug_efflux_pump_subunit_AcrB	C:T	1	1
3239877	3443	C:T	CDS;gene=sucA;product=2-oxoglutarate_dehydrogenase_E1_component	3211330	3305	CDS;gene=acrB_1;product=Multidrug_efflux_pump_subunit_AcrB	C:G	0.818182	1
3240720	3444	A:G	CDS;gene=sucA;product=2-oxoglutarate_dehydrogenase_E1_component	3211288	3303	CDS;gene=acrB_1;product=Multidrug_efflux_pump_subunit_AcrB	G:A	1	1
3240720	3444	A:G	CDS;gene=sucA;product=2-oxoglutarate_dehydrogenase_E1_component	3212596	3310	CDS;gene=acrB_1;product=Multidrug_efflux_pump_subunit_AcrB	C:T	1	1
3240855	3447	A:G	CDS;gene=sucA;product=2-oxoglutarate_dehydrogenase_E1_component	3212659	3313	CDS;gene=acrB_1;product=Multidrug_efflux_pump_subunit_AcrB	C:G	0.807692	1
3240894	3448	C:T	CDS;gene=sucA;product=2-oxoglutarate_dehydrogenase_E1_component	3211288	3303	CDS;gene=acrB_1;product=Multidrug_efflux_pump_subunit_AcrB	G:A	1	1
3240894	3448	C:T	CDS;gene=sucA;product=2-oxoglutarate_dehydrogenase_E1_component	3212596	3310	CDS;gene=acrB_1;product=Multidrug_efflux_pump_subunit_AcrB	C:T	1	1
3240897	3449	G:A	CDS;gene=sucA;product=2-oxoglutarate_dehydrogenase_E1_component	3212659	3313	CDS;gene=acrB_1;product=Multidrug_efflux_pump_subunit_AcrB	C:G	0.807692	1
3240921	3451	G:T	CDS;gene=sucA;product=2-oxoglutarate_dehydrogenase_E1_component	3211288	3303	CDS;gene=acrB_1;product=Multidrug_efflux_pump_subunit_AcrB	G:A	1	1
3240921	3451	G:T	CDS;gene=sucA;product=2-oxoglutarate_dehydrogenase_E1_component	3212596	3310	CDS;gene=acrB_1;product=Multidrug_efflux_pump_subunit_AcrB	C:T	1	1
3241245	3460	A:G	CDS;gene=sucA;product=2-oxoglutarate_dehydrogenase_E1_component	3211288	3303	CDS;gene=acrB_1;product=Multidrug_efflux_pump_subunit_AcrB	G:A	1	1
3241245	3460	A:G	CDS;gene=sucA;product=2-oxoglutarate_dehydrogenase_E1_component	3212596	3310	CDS;gene=acrB_1;product=Multidrug_efflux_pump_subunit_AcrB	C:T	1	1
3242374	3475	C:T	CDS;gene=sucB;product=Dihydrolipoyllysine-residue_succinyltransferase_component_of_2-oxoglutarate_dehydrogenase_complex	3211288	3303	CDS;gene=acrB_1;product=Multidrug_efflux_pump_subunit_AcrB	G:A	1	1
3242374	3475	C:T	CDS;gene=sucB;product=Dihydrolipoyllysine-residue_succinyltransferase_component_of_2-oxoglutarate_dehydrogenase_complex	3212596	3310	CDS;gene=acrB_1;product=Multidrug_efflux_pump_subunit_AcrB	C:T	1	1
3831685	4512	A:G	CDS;gene=sucC;product=Succinate--CoA_ligase_[ADP-forming]_subunit_beta	3212659	3313	CDS;gene=acrB_1;product=Multidrug_efflux_pump_subunit_AcrB	C:G	0.814815	1
3831550	4508	A:G	CDS;gene=sucD;product=Succinate--CoA_ligase_[ADP-forming]_subunit_alpha	3212659	3313	CDS;gene=acrB_1;product=Multidrug_efflux_pump_subunit_AcrB	C:G	0.807692	1
3366791	3709	A:C	CDS;gene=suhB;product=Inositol-1-monophosphatase	3212659	3313	CDS;gene=acrB_1;product=Multidrug_efflux_pump_subunit_AcrB	C:G	0.814815	1
3415385	3745	A:G	CDS;gene=thrS;product=Threonine--tRNA_ligase	3212659	3313	CDS;gene=acrB_1;product=Multidrug_efflux_pump_subunit_AcrB	C:G	0.807692	1
3777408	4419	C:G	CDS;gene=tolB_2;product=Tol-Pal_system_protein_TolB	3211288	3303	CDS;gene=acrB_1;product=Multidrug_efflux_pump_subunit_AcrB	G:A	1	1
3777408	4419	C:G	CDS;gene=tolB_2;product=Tol-Pal_system_protein_TolB	3212596	3310	CDS;gene=acrB_1;product=Multidrug_efflux_pump_subunit_AcrB	C:T	1	1
4703876	5650	G:C	CDS;gene=tolB_4;product=Tol-Pal_system_protein_TolB	3211330	3305	CDS;gene=acrB_1;product=Multidrug_efflux_pump_subunit_AcrB	C:G	0.814815	1
3780062	4428	G:A	CDS;gene=tolQ_4;product=Tol-Pal_system_protein_TolQ	3211288	3303	CDS;gene=acrB_1;product=Multidrug_efflux_pump_subunit_AcrB	G:A	1	1
3780062	4428	G:A	CDS;gene=tolQ_4;product=Tol-Pal_system_protein_TolQ	3212596	3310	CDS;gene=acrB_1;product=Multidrug_efflux_pump_subunit_AcrB	C:T	1	1
3854028	4563	C:T	CDS;gene=trmB;product=tRNA_(guanine-N(7)-)-methyltransferase	3212659	3313	CDS;gene=acrB_1;product=Multidrug_efflux_pump_subunit_AcrB	C:G	0.807692	1
4742438	5698	T:C	CDS;gene=xthA_2;product=Exodeoxyribonuclease_III	3211288	3303	CDS;gene=acrB_1;product=Multidrug_efflux_pump_subunit_AcrB	G:A	1	1
4742438	5698	T:C	CDS;gene=xthA_2;product=Exodeoxyribonuclease_III	3212596	3310	CDS;gene=acrB_1;product=Multidrug_efflux_pump_subunit_AcrB	C:T	1	1
4639871	5624	C:T	CDS;gene=yadH;product=Inner_membrane_transport_permease_YadH	3211342	3307	CDS;gene=acrB_1;product=Multidrug_efflux_pump_subunit_AcrB	A:G	0.814815	1
3781074	4434	A:G	CDS;gene=ybgC;product=Acyl-CoA_thioesterase_YbgC	3212659	3313	CDS;gene=acrB_1;product=Multidrug_efflux_pump_subunit_AcrB	C:G	0.814815	1
4848913	5785	G:C	CDS;gene=yidC;product=Membrane_protein_insertase_YidC	3211288	3303	CDS;gene=acrB_1;product=Multidrug_efflux_pump_subunit_AcrB	G:A	1	1
4848913	5785	G:C	CDS;gene=yidC;product=Membrane_protein_insertase_YidC	3212596	3310	CDS;gene=acrB_1;product=Multidrug_efflux_pump_subunit_AcrB	C:T	1	1
3227880	3345	C:T	CDS;product=hypothetical_protein	3211288	3303	CDS;gene=acrB_1;product=Multidrug_efflux_pump_subunit_AcrB	G:A	1	1
3227880	3345	C:T	CDS;product=hypothetical_protein	3212596	3310	CDS;gene=acrB_1;product=Multidrug_efflux_pump_subunit_AcrB	C:T	1	1
3308484	3661	C:T	CDS;product=hypothetical_protein	3211288	3303	CDS;gene=acrB_1;product=Multidrug_efflux_pump_subunit_AcrB	G:A	1	1
3308484	3661	C:T	CDS;product=hypothetical_protein	3212596	3310	CDS;gene=acrB_1;product=Multidrug_efflux_pump_subunit_AcrB	C:T	1	1
3409779	3729	T:C	CDS;product=hypothetical_protein	3212659	3313	CDS;gene=acrB_1;product=Multidrug_efflux_pump_subunit_AcrB	C:G	0.814815	1
3409785	3730	G:A	CDS;product=hypothetical_protein	3211288	3303	CDS;gene=acrB_1;product=Multidrug_efflux_pump_subunit_AcrB	G:A	1	1
3409785	3730	G:A	CDS;product=hypothetical_protein	3212596	3310	CDS;gene=acrB_1;product=Multidrug_efflux_pump_subunit_AcrB	C:T	1	1
3516784	4082	G:A	CDS;product=hypothetical_protein	3211288	3303	CDS;gene=acrB_1;product=Multidrug_efflux_pump_subunit_AcrB	G:A	1	1
3516784	4082	G:A	CDS;product=hypothetical_protein	3212596	3310	CDS;gene=acrB_1;product=Multidrug_efflux_pump_subunit_AcrB	C:T	1	1
3516787	4083	G:A	CDS;product=hypothetical_protein	3211288	3303	CDS;gene=acrB_1;product=Multidrug_efflux_pump_subunit_AcrB	G:A	1	1
3516787	4083	G:A	CDS;product=hypothetical_protein	3212596	3310	CDS;gene=acrB_1;product=Multidrug_efflux_pump_subunit_AcrB	C:T	1	1
3516802	4085	C:A	CDS;product=hypothetical_protein	3211288	3303	CDS;gene=acrB_1;product=Multidrug_efflux_pump_subunit_AcrB	G:A	1	1
3516802	4085	C:A	CDS;product=hypothetical_protein	3212596	3310	CDS;gene=acrB_1;product=Multidrug_efflux_pump_subunit_AcrB	C:T	1	1
3516877	4088	C:G	CDS;product=hypothetical_protein	3212659	3313	CDS;gene=acrB_1;product=Multidrug_efflux_pump_subunit_AcrB	C:G	0.807692	1
3561348	4126	G:C	CDS;product=hypothetical_protein	3211288	3303	CDS;gene=acrB_1;product=Multidrug_efflux_pump_subunit_AcrB	G:A	1	1
3561348	4126	G:C	CDS;product=hypothetical_protein	3212596	3310	CDS;gene=acrB_1;product=Multidrug_efflux_pump_subunit_AcrB	C:T	1	1
3561360	4127	A:G	CDS;product=hypothetical_protein	3211330	3305	CDS;gene=acrB_1;product=Multidrug_efflux_pump_subunit_AcrB	C:G	0.818182	1
3578389	4134	T:C	CDS;product=hypothetical_protein	3211288	3303	CDS;gene=acrB_1;product=Multidrug_efflux_pump_subunit_AcrB	G:A	1	1
3578389	4134	T:C	CDS;product=hypothetical_protein	3212596	3310	CDS;gene=acrB_1;product=Multidrug_efflux_pump_subunit_AcrB	C:T	1	1
3578392	4136	G:C	CDS;product=hypothetical_protein	3211288	3303	CDS;gene=acrB_1;product=Multidrug_efflux_pump_subunit_AcrB	G:A	1	1
3578392	4136	G:C	CDS;product=hypothetical_protein	3212596	3310	CDS;gene=acrB_1;product=Multidrug_efflux_pump_subunit_AcrB	C:T	1	1
3578401	4140	T:C	CDS;product=hypothetical_protein	3212659	3313	CDS;gene=acrB_1;product=Multidrug_efflux_pump_subunit_AcrB	C:G	0.814815	1
3720134	4349	T:C	CDS;product=hypothetical_protein	3212659	3313	CDS;gene=acrB_1;product=Multidrug_efflux_pump_subunit_AcrB	C:G	0.807692	1
3760644	4377	G:A	CDS;product=hypothetical_protein	3211288	3303	CDS;gene=acrB_1;product=Multidrug_efflux_pump_subunit_AcrB	G:A	1	1
3760644	4377	G:A	CDS;product=hypothetical_protein	3212596	3310	CDS;gene=acrB_1;product=Multidrug_efflux_pump_subunit_AcrB	C:T	1	1
3760698	4379	C:T	CDS;product=hypothetical_protein	3212659	3313	CDS;gene=acrB_1;product=Multidrug_efflux_pump_subunit_AcrB	C:G	0.814815	1
3908172	4673	G:A	CDS;product=hypothetical_protein	3211288	3303	CDS;gene=acrB_1;product=Multidrug_efflux_pump_subunit_AcrB	G:A	1	1
3908172	4673	G:A	CDS;product=hypothetical_protein	3212596	3310	CDS;gene=acrB_1;product=Multidrug_efflux_pump_subunit_AcrB	C:T	1	1
3959167	4743	C:T	CDS;product=hypothetical_protein	3211288	3303	CDS;gene=acrB_1;product=Multidrug_efflux_pump_subunit_AcrB	G:A	1	1
3959167	4743	C:T	CDS;product=hypothetical_protein	3212596	3310	CDS;gene=acrB_1;product=Multidrug_efflux_pump_subunit_AcrB	C:T	1	1
4009414	4797	G:C	CDS;product=hypothetical_protein	3211288	3303	CDS;gene=acrB_1;product=Multidrug_efflux_pump_subunit_AcrB	G:A	1	1
4009414	4797	G:C	CDS;product=hypothetical_protein	3212596	3310	CDS;gene=acrB_1;product=Multidrug_efflux_pump_subunit_AcrB	C:T	1	1
4009507	4799	G:C	CDS;product=hypothetical_protein	3211330	3305	CDS;gene=acrB_1;product=Multidrug_efflux_pump_subunit_AcrB	C:G	0.814815	1
4033215	4811	G:A	CDS;product=hypothetical_protein	3211288	3303	CDS;gene=acrB_1;product=Multidrug_efflux_pump_subunit_AcrB	G:A	1	1
4033215	4811	G:A	CDS;product=hypothetical_protein	3212596	3310	CDS;gene=acrB_1;product=Multidrug_efflux_pump_subunit_AcrB	C:T	1	1
4170140	5001	C:T	CDS;product=hypothetical_protein	3211330	3305	CDS;gene=acrB_1;product=Multidrug_efflux_pump_subunit_AcrB	C:G	0.818182	1
4191417	5020	G:C	CDS;product=hypothetical_protein	3211288	3303	CDS;gene=acrB_1;product=Multidrug_efflux_pump_subunit_AcrB	G:A	1	1
4191417	5020	G:C	CDS;product=hypothetical_protein	3212596	3310	CDS;gene=acrB_1;product=Multidrug_efflux_pump_subunit_AcrB	C:T	1	1
4191466	5022	T:G	CDS;product=hypothetical_protein	3211288	3303	CDS;gene=acrB_1;product=Multidrug_efflux_pump_subunit_AcrB	G:A	1	1
4191466	5022	T:G	CDS;product=hypothetical_protein	3212596	3310	CDS;gene=acrB_1;product=Multidrug_efflux_pump_subunit_AcrB	C:T	1	1
4191652	5025	T:C	CDS;product=hypothetical_protein	3212659	3313	CDS;gene=acrB_1;product=Multidrug_efflux_pump_subunit_AcrB	C:G	0.807692	1
4191762	5031	C:T	CDS;product=hypothetical_protein	3211288	3303	CDS;gene=acrB_1;product=Multidrug_efflux_pump_subunit_AcrB	G:A	1	1
4191762	5031	C:T	CDS;product=hypothetical_protein	3212596	3310	CDS;gene=acrB_1;product=Multidrug_efflux_pump_subunit_AcrB	C:T	1	1
4192614	5039	C:G	CDS;product=hypothetical_protein	3211288	3303	CDS;gene=acrB_1;product=Multidrug_efflux_pump_subunit_AcrB	G:A	1	1
4192614	5039	C:G	CDS;product=hypothetical_protein	3212596	3310	CDS;gene=acrB_1;product=Multidrug_efflux_pump_subunit_AcrB	C:T	1	1
4192707	5044	C:T	CDS;product=hypothetical_protein	3211288	3303	CDS;gene=acrB_1;product=Multidrug_efflux_pump_subunit_AcrB	G:A	1	1
4192707	5044	C:T	CDS;product=hypothetical_protein	3212596	3310	CDS;gene=acrB_1;product=Multidrug_efflux_pump_subunit_AcrB	C:T	1	1
4192806	5049	G:C	CDS;product=hypothetical_protein	3211288	3303	CDS;gene=acrB_1;product=Multidrug_efflux_pump_subunit_AcrB	G:A	1	1
4192806	5049	G:C	CDS;product=hypothetical_protein	3212596	3310	CDS;gene=acrB_1;product=Multidrug_efflux_pump_subunit_AcrB	C:T	1	1
4192824	5052	A:G	CDS;product=hypothetical_protein	3211330	3305	CDS;gene=acrB_1;product=Multidrug_efflux_pump_subunit_AcrB	C:G	1	1
4294720	5160	C:G	CDS;product=hypothetical_protein	3212659	3313	CDS;gene=acrB_1;product=Multidrug_efflux_pump_subunit_AcrB	C:G	0.814815	1
4331914	5249	G:T	CDS;product=hypothetical_protein	3211288	3303	CDS;gene=acrB_1;product=Multidrug_efflux_pump_subunit_AcrB	G:A	1	1
4331914	5249	G:T	CDS;product=hypothetical_protein	3212596	3310	CDS;gene=acrB_1;product=Multidrug_efflux_pump_subunit_AcrB	C:T	1	1
4336030	5255	G:C	CDS;product=hypothetical_protein	3211288	3303	CDS;gene=acrB_1;product=Multidrug_efflux_pump_subunit_AcrB	G:A	1	1
4336030	5255	G:C	CDS;product=hypothetical_protein	3212596	3310	CDS;gene=acrB_1;product=Multidrug_efflux_pump_subunit_AcrB	C:T	1	1
4609910	5594	G:A	CDS;product=hypothetical_protein	3211288	3303	CDS;gene=acrB_1;product=Multidrug_efflux_pump_subunit_AcrB	G:A	1	1
4609910	5594	G:A	CDS;product=hypothetical_protein	3212596	3310	CDS;gene=acrB_1;product=Multidrug_efflux_pump_subunit_AcrB	C:T	1	1
4609929	5595	T:C	CDS;product=hypothetical_protein	3211288	3303	CDS;gene=acrB_1;product=Multidrug_efflux_pump_subunit_AcrB	G:A	1	1
4609929	5595	T:C	CDS;product=hypothetical_protein	3212596	3310	CDS;gene=acrB_1;product=Multidrug_efflux_pump_subunit_AcrB	C:T	1	1
4693370	5633	G:A	CDS;product=hypothetical_protein	3212659	3313	CDS;gene=acrB_1;product=Multidrug_efflux_pump_subunit_AcrB	C:G	0.807692	1
4693379	5635	T:G	CDS;product=hypothetical_protein	3212690	3314	CDS;gene=acrB_1;product=Multidrug_efflux_pump_subunit_AcrB	G:A	0.807692	1
4714046	5676	G:C	CDS;product=hypothetical_protein	3212659	3313	CDS;gene=acrB_1;product=Multidrug_efflux_pump_subunit_AcrB	C:G	0.814815	1
4714133	5680	G:A	CDS;product=hypothetical_protein	3211288	3303	CDS;gene=acrB_1;product=Multidrug_efflux_pump_subunit_AcrB	G:A	1	1
4714133	5680	G:A	CDS;product=hypothetical_protein	3212596	3310	CDS;gene=acrB_1;product=Multidrug_efflux_pump_subunit_AcrB	C:T	1	1
4776877	5749	T:C	CDS;product=hypothetical_protein	3212659	3313	CDS;gene=acrB_1;product=Multidrug_efflux_pump_subunit_AcrB	C:G	0.807692	1
3233919	3358	A:C	Intergenic	3212659	3313	CDS;gene=acrB_1;product=Multidrug_efflux_pump_subunit_AcrB	C:G	0.814815	1
3258186	3502	C:A	Intergenic	3211288	3303	CDS;gene=acrB_1;product=Multidrug_efflux_pump_subunit_AcrB	G:A	1	1
3258186	3502	C:A	Intergenic	3212596	3310	CDS;gene=acrB_1;product=Multidrug_efflux_pump_subunit_AcrB	C:T	1	1
3261240	3503	C:T	Intergenic	3212659	3313	CDS;gene=acrB_1;product=Multidrug_efflux_pump_subunit_AcrB	C:G	0.814815	1
3261251	3506	G:A	Intergenic	3212659	3313	CDS;gene=acrB_1;product=Multidrug_efflux_pump_subunit_AcrB	C:G	0.814815	1
3261255	3507	G:C	Intergenic	3212659	3313	CDS;gene=acrB_1;product=Multidrug_efflux_pump_subunit_AcrB	C:G	0.814815	1
3261482	3536	T:G	Intergenic	3212659	3313	CDS;gene=acrB_1;product=Multidrug_efflux_pump_subunit_AcrB	C:G	0.814815	1
3288892	3600	A:G	Intergenic	3212659	3313	CDS;gene=acrB_1;product=Multidrug_efflux_pump_subunit_AcrB	C:G	0.814815	1
3304452	3636	T:C	Intergenic	3212659	3313	CDS;gene=acrB_1;product=Multidrug_efflux_pump_subunit_AcrB	C:G	0.807692	1
3400148	3721	G:A	Intergenic	3211288	3303	CDS;gene=acrB_1;product=Multidrug_efflux_pump_subunit_AcrB	G:A	1	1
3400148	3721	G:A	Intergenic	3212596	3310	CDS;gene=acrB_1;product=Multidrug_efflux_pump_subunit_AcrB	C:T	1	1
3413660	3733	C:T	Intergenic	3211288	3303	CDS;gene=acrB_1;product=Multidrug_efflux_pump_subunit_AcrB	G:A	1	1
3413660	3733	C:T	Intergenic	3212596	3310	CDS;gene=acrB_1;product=Multidrug_efflux_pump_subunit_AcrB	C:T	1	1
3646858	4261	G:C	Intergenic	3212659	3313	CDS;gene=acrB_1;product=Multidrug_efflux_pump_subunit_AcrB	C:G	1	1
3716235	4336	G:A	Intergenic	3211288	3303	CDS;gene=acrB_1;product=Multidrug_efflux_pump_subunit_AcrB	G:A	1	1
3716235	4336	G:A	Intergenic	3212596	3310	CDS;gene=acrB_1;product=Multidrug_efflux_pump_subunit_AcrB	C:T	1	1
3720267	4352	G:A	Intergenic	3211288	3303	CDS;gene=acrB_1;product=Multidrug_efflux_pump_subunit_AcrB	G:A	1	1
3720267	4352	G:A	Intergenic	3212596	3310	CDS;gene=acrB_1;product=Multidrug_efflux_pump_subunit_AcrB	C:T	1	1
3909550	4685	C:T	Intergenic	3211288	3303	CDS;gene=acrB_1;product=Multidrug_efflux_pump_subunit_AcrB	G:A	1	1
3909550	4685	C:T	Intergenic	3212596	3310	CDS;gene=acrB_1;product=Multidrug_efflux_pump_subunit_AcrB	C:T	1	1
3909565	4686	C:G	Intergenic	3212659	3313	CDS;gene=acrB_1;product=Multidrug_efflux_pump_subunit_AcrB	C:G	1	1
3975701	4763	G:A	Intergenic	3212659	3313	CDS;gene=acrB_1;product=Multidrug_efflux_pump_subunit_AcrB	C:G	0.807692	1
4006281	4778	A:C	Intergenic	3211288	3303	CDS;gene=acrB_1;product=Multidrug_efflux_pump_subunit_AcrB	G:A	1	1
4006281	4778	A:C	Intergenic	3212596	3310	CDS;gene=acrB_1;product=Multidrug_efflux_pump_subunit_AcrB	C:T	1	1
4042308	4831	C:T	Intergenic	3212690	3314	CDS;gene=acrB_1;product=Multidrug_efflux_pump_subunit_AcrB	G:A	0.807692	1
4127765	4863	A:G	Intergenic	3211288	3303	CDS;gene=acrB_1;product=Multidrug_efflux_pump_subunit_AcrB	G:A	1	1
4127765	4863	A:G	Intergenic	3212596	3310	CDS;gene=acrB_1;product=Multidrug_efflux_pump_subunit_AcrB	C:T	1	1
4127869	4866	A:C	Intergenic	3212659	3313	CDS;gene=acrB_1;product=Multidrug_efflux_pump_subunit_AcrB	C:G	0.807692	1
4127879	4869	C:G	Intergenic	3211288	3303	CDS;gene=acrB_1;product=Multidrug_efflux_pump_subunit_AcrB	G:A	1	1
4127879	4869	C:G	Intergenic	3212596	3310	CDS;gene=acrB_1;product=Multidrug_efflux_pump_subunit_AcrB	C:T	1	1
4158124	4953	C:T	Intergenic	3211288	3303	CDS;gene=acrB_1;product=Multidrug_efflux_pump_subunit_AcrB	G:A	1	1
4158124	4953	C:T	Intergenic	3212596	3310	CDS;gene=acrB_1;product=Multidrug_efflux_pump_subunit_AcrB	C:T	1	1
4228724	5113	A:G	Intergenic	3211330	3305	CDS;gene=acrB_1;product=Multidrug_efflux_pump_subunit_AcrB	C:G	0.814815	1
4331997	5252	C:T	Intergenic	3212659	3313	CDS;gene=acrB_1;product=Multidrug_efflux_pump_subunit_AcrB	C:G	0.807692	1
4378130	5294	C:T	Intergenic	3211288	3303	CDS;gene=acrB_1;product=Multidrug_efflux_pump_subunit_AcrB	G:A	1	1
4378130	5294	C:T	Intergenic	3212596	3310	CDS;gene=acrB_1;product=Multidrug_efflux_pump_subunit_AcrB	C:T	1	1
4378141	5295	C:G	Intergenic	3211288	3303	CDS;gene=acrB_1;product=Multidrug_efflux_pump_subunit_AcrB	G:A	1	1
4378141	5295	C:G	Intergenic	3212596	3310	CDS;gene=acrB_1;product=Multidrug_efflux_pump_subunit_AcrB	C:T	1	1
4407748	5346	T:C	Intergenic	3212659	3313	CDS;gene=acrB_1;product=Multidrug_efflux_pump_subunit_AcrB	C:G	1	1
4418564	5359	G:C	Intergenic	3211288	3303	CDS;gene=acrB_1;product=Multidrug_efflux_pump_subunit_AcrB	G:A	1	1
4418564	5359	G:C	Intergenic	3212596	3310	CDS;gene=acrB_1;product=Multidrug_efflux_pump_subunit_AcrB	C:T	1	1
4419627	5368	T:C	Intergenic	3212659	3313	CDS;gene=acrB_1;product=Multidrug_efflux_pump_subunit_AcrB	C:G	0.807692	1
4423337	5383	T:C	Intergenic	3212659	3313	CDS;gene=acrB_1;product=Multidrug_efflux_pump_subunit_AcrB	C:G	0.814815	1
4713906	5671	C:T	Intergenic	3212659	3313	CDS;gene=acrB_1;product=Multidrug_efflux_pump_subunit_AcrB	C:G	0.807692	1
4713932	5673	T:C	Intergenic	3211288	3303	CDS;gene=acrB_1;product=Multidrug_efflux_pump_subunit_AcrB	G:A	1	1
4713932	5673	T:C	Intergenic	3212596	3310	CDS;gene=acrB_1;product=Multidrug_efflux_pump_subunit_AcrB	C:T	1	1
4739946	5693	T:G	Intergenic	3212659	3313	CDS;gene=acrB_1;product=Multidrug_efflux_pump_subunit_AcrB	C:G	1	1
4739947	5694	G:A	Intergenic	3212659	3313	CDS;gene=acrB_1;product=Multidrug_efflux_pump_subunit_AcrB	C:G	1	1
4739950	5695	C:G	Intergenic	3212659	3313	CDS;gene=acrB_1;product=Multidrug_efflux_pump_subunit_AcrB	C:G	0.807692	1
4750883	5727	C:T	Intergenic	3211288	3303	CDS;gene=acrB_1;product=Multidrug_efflux_pump_subunit_AcrB	G:A	1	1
4750883	5727	C:T	Intergenic	3212596	3310	CDS;gene=acrB_1;product=Multidrug_efflux_pump_subunit_AcrB	C:T	1	1
4776999	5750	T:C	Intergenic	3211288	3303	CDS;gene=acrB_1;product=Multidrug_efflux_pump_subunit_AcrB	G:A	1	1
4776999	5750	T:C	Intergenic	3212596	3310	CDS;gene=acrB_1;product=Multidrug_efflux_pump_subunit_AcrB	C:T	1	1
4749516	5719	A:G	CDS;gene=acsA;product=Acetyl-coenzyme_A_synthetase	4749510	5718	CDS;gene=acsA;product=Acetyl-coenzyme_A_synthetase	G:C	1	1
4749520	5720	G:A	CDS;gene=acsA;product=Acetyl-coenzyme_A_synthetase	4749510	5718	CDS;gene=acsA;product=Acetyl-coenzyme_A_synthetase	G:C	1	1
4749520	5720	G:A	CDS;gene=acsA;product=Acetyl-coenzyme_A_synthetase	4749516	5719	CDS;gene=acsA;product=Acetyl-coenzyme_A_synthetase	A:G	1	1
4757002	5742	T:G	CDS;gene=dapb2_2;product=Dipeptidyl_aminopeptidase_BII	4748184	5713	CDS;gene=acsA;product=Acetyl-coenzyme_A_synthetase	G:C	0.807692	1
4750939	5728	C:T	CDS;gene=mntP;product=putative_manganese_efflux_pump_MntP	4747940	5707	CDS;gene=acsA;product=Acetyl-coenzyme_A_synthetase	A:G	1	1
4750974	5730	A:G	CDS;gene=mntP;product=putative_manganese_efflux_pump_MntP	4747940	5707	CDS;gene=acsA;product=Acetyl-coenzyme_A_synthetase	A:G	1	1
4750994	5732	C:T	CDS;gene=mntP;product=putative_manganese_efflux_pump_MntP	4748184	5713	CDS;gene=acsA;product=Acetyl-coenzyme_A_synthetase	G:C	0.807692	1
4751068	5736	C:G	CDS;gene=mntP;product=putative_manganese_efflux_pump_MntP	4747938	5706	CDS;gene=acsA;product=Acetyl-coenzyme_A_synthetase	G:C	0.807692	1
4751068	5736	C:G	CDS;gene=mntP;product=putative_manganese_efflux_pump_MntP	4748184	5713	CDS;gene=acsA;product=Acetyl-coenzyme_A_synthetase	G:C	0.807692	1
4848913	5785	G:C	CDS;gene=yidC;product=Membrane_protein_insertase_YidC	4747940	5707	CDS;gene=acsA;product=Acetyl-coenzyme_A_synthetase	A:G	1	1
4776796	5746	G:A	CDS;product=hypothetical_protein	4747938	5706	CDS;gene=acsA;product=Acetyl-coenzyme_A_synthetase	G:C	0.807692	1
4776796	5746	G:A	CDS;product=hypothetical_protein	4748184	5713	CDS;gene=acsA;product=Acetyl-coenzyme_A_synthetase	G:C	0.807692	1
4750881	5726	C:T	Intergenic	4747938	5706	CDS;gene=acsA;product=Acetyl-coenzyme_A_synthetase	G:C	0.807692	1
4750881	5726	C:T	Intergenic	4748184	5713	CDS;gene=acsA;product=Acetyl-coenzyme_A_synthetase	G:C	0.807692	1
4750883	5727	C:T	Intergenic	4747940	5707	CDS;gene=acsA;product=Acetyl-coenzyme_A_synthetase	A:G	1	1
4776999	5750	T:C	Intergenic	4747940	5707	CDS;gene=acsA;product=Acetyl-coenzyme_A_synthetase	A:G	1	1
4357840	5260	A:G	CDS;gene=accC;product=Biotin_carboxylase	60216	92	CDS;gene=adhT_1;product=Alcohol_dehydrogenase	G:A	0.814815	1
3605229	4210	C:T	CDS;gene=algU;product=RNA_polymerase_sigma-H_factor	60216	92	CDS;gene=adhT_1;product=Alcohol_dehydrogenase	G:A	0.814815	1
3789901	4491	C:T	CDS;gene=aspS;product=Aspartate--tRNA(Asp/Asn)_ligase	60216	92	CDS;gene=adhT_1;product=Alcohol_dehydrogenase	G:A	0.814815	1
4218726	5067	T:C	CDS;gene=atpD1;product=ATP_synthase_subunit_beta_1	60216	92	CDS;gene=adhT_1;product=Alcohol_dehydrogenase	G:A	0.814815	1
3304686	3648	T:C	CDS;gene=ccpA;product=Catabolite_control_protein_A	60216	92	CDS;gene=adhT_1;product=Alcohol_dehydrogenase	G:A	0.814815	1
4433725	5407	G:A	CDS;gene=djlA;product=Co-chaperone_protein_DjlA	60216	92	CDS;gene=adhT_1;product=Alcohol_dehydrogenase	G:A	0.807692	1
3875929	4581	C:T	CDS;gene=fda;product=Fructose-bisphosphate_aldolase_class_1	60216	92	CDS;gene=adhT_1;product=Alcohol_dehydrogenase	G:A	0.807692	1
3876157	4586	G:A	CDS;gene=fda;product=Fructose-bisphosphate_aldolase_class_1	60216	92	CDS;gene=adhT_1;product=Alcohol_dehydrogenase	G:A	0.814815	1
3876158	4587	T:A	CDS;gene=fda;product=Fructose-bisphosphate_aldolase_class_1	60216	92	CDS;gene=adhT_1;product=Alcohol_dehydrogenase	G:A	0.814815	1
1558192	2236	A:G	CDS;gene=frr;product=Ribosome-recycling_factor	60216	92	CDS;gene=adhT_1;product=Alcohol_dehydrogenase	G:A	0.814815	1
793667	1030	G:A	CDS;gene=ftsQ;product=Cell_division_protein_FtsQ	60216	92	CDS;gene=adhT_1;product=Alcohol_dehydrogenase	G:A	0.807692	1
3721277	4358	G:A	CDS;gene=gcvH;product=Glycine_cleavage_system_H_protein	60216	92	CDS;gene=adhT_1;product=Alcohol_dehydrogenase	G:A	1	1
1044899	1689	G:A	CDS;gene=gloB_2;product=Hydroxyacylglutathione_hydrolase	60216	92	CDS;gene=adhT_1;product=Alcohol_dehydrogenase	G:A	0.814815	1
1679346	2427	C:G	CDS;gene=grxD;product=Glutaredoxin_4	60216	92	CDS;gene=adhT_1;product=Alcohol_dehydrogenase	G:A	0.814815	1
4183890	5005	T:C	CDS;gene=hslV;product=ATP-dependent_protease_subunit_HslV	60216	92	CDS;gene=adhT_1;product=Alcohol_dehydrogenase	G:A	0.807692	1
1569380	2280	C:T	CDS;gene=map_2;product=Methionine_aminopeptidase	60216	92	CDS;gene=adhT_1;product=Alcohol_dehydrogenase	G:A	0.814815	1
1300042	1982	A:G	CDS;gene=minD;product=Septum_site-determining_protein_MinD	60216	92	CDS;gene=adhT_1;product=Alcohol_dehydrogenase	G:A	0.814815	1
1300513	2009	G:C	CDS;gene=minD;product=Septum_site-determining_protein_MinD	60216	92	CDS;gene=adhT_1;product=Alcohol_dehydrogenase	G:A	0.814815	1
1622125	2378	G:C	CDS;gene=mip;product=Outer_membrane_protein_MIP	60216	92	CDS;gene=adhT_1;product=Alcohol_dehydrogenase	G:A	0.807692	1
4165396	4963	A:G	CDS;gene=mreB;product=Cell_shape-determining_protein_MreB	60216	92	CDS;gene=adhT_1;product=Alcohol_dehydrogenase	G:A	0.814815	1
4165459	4966	G:A	CDS;gene=mreB;product=Cell_shape-determining_protein_MreB	60216	92	CDS;gene=adhT_1;product=Alcohol_dehydrogenase	G:A	0.814815	1
4165594	4971	T:C	CDS;gene=mreB;product=Cell_shape-determining_protein_MreB	60216	92	CDS;gene=adhT_1;product=Alcohol_dehydrogenase	G:A	0.814815	1
994410	1588	C:T	CDS;gene=oprF;product=Outer_membrane_porin_F	60216	92	CDS;gene=adhT_1;product=Alcohol_dehydrogenase	G:A	0.814815	1
1139716	1798	C:T	CDS;gene=pilT_3;product=Twitching_mobility_protein	60216	92	CDS;gene=adhT_1;product=Alcohol_dehydrogenase	G:A	0.807692	1
3423051	3756	G:C	CDS;gene=pnp;product=Polyribonucleotide_nucleotidyltransferase	60216	92	CDS;gene=adhT_1;product=Alcohol_dehydrogenase	G:A	0.814815	1
3424890	3772	G:A	CDS;gene=pnp;product=Polyribonucleotide_nucleotidyltransferase	60216	92	CDS;gene=adhT_1;product=Alcohol_dehydrogenase	G:A	1	1
3424923	3774	A:G	CDS;gene=pnp;product=Polyribonucleotide_nucleotidyltransferase	60216	92	CDS;gene=adhT_1;product=Alcohol_dehydrogenase	G:A	1	1
1322556	2038	C:G	CDS;gene=rpmA;product=50S_ribosomal_protein_L27	60216	92	CDS;gene=adhT_1;product=Alcohol_dehydrogenase	G:A	0.814815	1
3833346	4536	A:G	CDS;gene=sasA_13;product=Adaptive-response_sensory-kinase_SasA	60216	92	CDS;gene=adhT_1;product=Alcohol_dehydrogenase	G:A	0.814815	1
3833352	4537	C:T	CDS;gene=sasA_13;product=Adaptive-response_sensory-kinase_SasA	60216	92	CDS;gene=adhT_1;product=Alcohol_dehydrogenase	G:A	0.814815	1
3833458	4552	G:A	CDS;gene=sasA_13;product=Adaptive-response_sensory-kinase_SasA	60216	92	CDS;gene=adhT_1;product=Alcohol_dehydrogenase	G:A	1	1
3833476	4554	G:A	CDS;gene=sasA_13;product=Adaptive-response_sensory-kinase_SasA	60216	92	CDS;gene=adhT_1;product=Alcohol_dehydrogenase	G:A	0.814815	1
3854148	4566	C:G	CDS;gene=trmB;product=tRNA_(guanine-N(7)-)-methyltransferase	60216	92	CDS;gene=adhT_1;product=Alcohol_dehydrogenase	G:A	0.807692	1
3854181	4567	T:C	CDS;gene=trmB;product=tRNA_(guanine-N(7)-)-methyltransferase	60216	92	CDS;gene=adhT_1;product=Alcohol_dehydrogenase	G:A	0.814815	1
1561057	2258	G:A	CDS;gene=tsf;product=Elongation_factor_Ts	60216	92	CDS;gene=adhT_1;product=Alcohol_dehydrogenase	G:A	0.807692	1
627919	896	G:A	CDS;product=hypothetical_protein	60216	92	CDS;gene=adhT_1;product=Alcohol_dehydrogenase	G:A	0.814815	1
1302064	2034	A:G	CDS;product=hypothetical_protein	60216	92	CDS;gene=adhT_1;product=Alcohol_dehydrogenase	G:A	0.814815	1
3227763	3333	C:T	CDS;product=hypothetical_protein	60216	92	CDS;gene=adhT_1;product=Alcohol_dehydrogenase	G:A	0.814815	1
3625885	4233	C:T	CDS;product=hypothetical_protein	60216	92	CDS;gene=adhT_1;product=Alcohol_dehydrogenase	G:A	1	1
4023203	4805	C:T	CDS;product=hypothetical_protein	60216	92	CDS;gene=adhT_1;product=Alcohol_dehydrogenase	G:A	0.807692	1
4237117	5124	C:T	CDS;product=hypothetical_protein	60216	92	CDS;gene=adhT_1;product=Alcohol_dehydrogenase	G:A	0.814815	1
4238572	5131	G:C	CDS;product=hypothetical_protein	60216	92	CDS;gene=adhT_1;product=Alcohol_dehydrogenase	G:A	0.814815	1
4693421	5638	G:A	CDS;product=hypothetical_protein	60216	92	CDS;gene=adhT_1;product=Alcohol_dehydrogenase	G:A	0.814815	1
1055689	1695	G:A	Intergenic	60216	92	CDS;gene=adhT_1;product=Alcohol_dehydrogenase	G:A	0.814815	1
3354566	3706	G:A	Intergenic	60216	92	CDS;gene=adhT_1;product=Alcohol_dehydrogenase	G:A	0.814815	1
3516688	4080	G:A	Intergenic	60216	92	CDS;gene=adhT_1;product=Alcohol_dehydrogenase	G:A	1	1
3646800	4260	T:A	Intergenic	60216	92	CDS;gene=adhT_1;product=Alcohol_dehydrogenase	G:A	1	1
3716280	4337	C:T	Intergenic	60216	92	CDS;gene=adhT_1;product=Alcohol_dehydrogenase	G:A	0.807692	1
3716282	4339	A:C	Intergenic	60216	92	CDS;gene=adhT_1;product=Alcohol_dehydrogenase	G:A	0.807692	1
3716283	4340	C:A	Intergenic	60216	92	CDS;gene=adhT_1;product=Alcohol_dehydrogenase	G:A	0.807692	1
4127849	4864	A:G	Intergenic	60216	92	CDS;gene=adhT_1;product=Alcohol_dehydrogenase	G:A	0.814815	1
4127948	4881	G:C	Intergenic	60216	92	CDS;gene=adhT_1;product=Alcohol_dehydrogenase	G:A	0.807692	1
4127951	4882	C:A	Intergenic	60216	92	CDS;gene=adhT_1;product=Alcohol_dehydrogenase	G:A	0.807692	1
4127952	4883	C:T	Intergenic	60216	92	CDS;gene=adhT_1;product=Alcohol_dehydrogenase	G:A	0.807692	1
4166536	4987	C:T	Intergenic	60216	92	CDS;gene=adhT_1;product=Alcohol_dehydrogenase	G:A	0.814815	1
4166537	4988	A:C	Intergenic	60216	92	CDS;gene=adhT_1;product=Alcohol_dehydrogenase	G:A	0.814815	1
4318384	5190	T:C	Intergenic	60216	92	CDS;gene=adhT_1;product=Alcohol_dehydrogenase	G:A	0.814815	1
4378080	5280	G:A	Intergenic	60216	92	CDS;gene=adhT_1;product=Alcohol_dehydrogenase	G:A	0.807692	1
4378180	5302	G:A	Intergenic	60216	92	CDS;gene=adhT_1;product=Alcohol_dehydrogenase	G:A	0.814815	1
4041946	4822	C:T	CDS;gene=dctA;product=C4-dicarboxylate_transport_protein	3975765	4770	CDS;gene=adk;product=Adenylate_kinase	G:C	0.818182	1
4042140	4827	A:G	CDS;gene=dctA;product=C4-dicarboxylate_transport_protein	3975765	4770	CDS;gene=adk;product=Adenylate_kinase	G:C	0.818182	1
4329173	5230	G:A	CDS;gene=groL;product=60_kDa_chaperonin	3975765	4770	CDS;gene=adk;product=Adenylate_kinase	G:C	1	1
4693376	5634	A:G	CDS;product=hypothetical_protein	3975765	4770	CDS;gene=adk;product=Adenylate_kinase	G:C	0.818182	1
4128027	4895	C:T	Intergenic	3975765	4770	CDS;gene=adk;product=Adenylate_kinase	G:C	0.814815	1
4357812	5258	A:G	CDS;gene=accC;product=Biotin_carboxylase	4167265	4995	CDS;gene=adoK;product=Adenosine_kinase	A:G	0.807692	1
4747938	5706	G:C	CDS;gene=acsA;product=Acetyl-coenzyme_A_synthetase	4167265	4995	CDS;gene=adoK;product=Adenosine_kinase	A:G	0.807692	1
4748184	5713	G:C	CDS;gene=acsA;product=Acetyl-coenzyme_A_synthetase	4167193	4990	CDS;gene=adoK;product=Adenosine_kinase	G:C	0.807692	1
4167205	4993	C:G	CDS;gene=adoK;product=Adenosine_kinase	4167204	4992	CDS;gene=adoK;product=Adenosine_kinase	C:A	0.814815	1
4841477	5769	G:A	CDS;gene=alx;product=Putative_membrane-bound_redox_modulator_Alx	4167196	4991	CDS;gene=adoK;product=Adenosine_kinase	G:A	0.807692	1
4841477	5769	G:A	CDS;gene=alx;product=Putative_membrane-bound_redox_modulator_Alx	4167205	4993	CDS;gene=adoK;product=Adenosine_kinase	C:G	0.814815	1
4841711	5774	C:T	CDS;gene=alx;product=Putative_membrane-bound_redox_modulator_Alx	4167265	4995	CDS;gene=adoK;product=Adenosine_kinase	A:G	0.807692	1
4841810	5779	C:G	CDS;gene=alx;product=Putative_membrane-bound_redox_modulator_Alx	4167205	4993	CDS;gene=adoK;product=Adenosine_kinase	C:G	0.818182	1
4219404	5071	T:C	CDS;gene=atpD1;product=ATP_synthase_subunit_beta_1	4167265	4995	CDS;gene=adoK;product=Adenosine_kinase	A:G	0.807692	1
4219681	5079	A:G	CDS;gene=atpD1;product=ATP_synthase_subunit_beta_1	4167204	4992	CDS;gene=adoK;product=Adenosine_kinase	C:A	0.814815	1
4219682	5080	C:T	CDS;gene=atpD1;product=ATP_synthase_subunit_beta_1	4167204	4992	CDS;gene=adoK;product=Adenosine_kinase	C:A	0.814815	1
4219785	5082	T:G	CDS;gene=atpD1;product=ATP_synthase_subunit_beta_1	4167204	4992	CDS;gene=adoK;product=Adenosine_kinase	C:A	0.814815	1
4418196	5351	A:C	CDS;gene=bfr_2;product=Bacterioferritin	4167403	4999	CDS;gene=adoK;product=Adenosine_kinase	C:T	0.814815	1
4418200	5352	G:C	CDS;gene=bfr_2;product=Bacterioferritin	4167265	4995	CDS;gene=adoK;product=Adenosine_kinase	A:G	1	1
4418278	5354	G:A	CDS;gene=bfr_2;product=Bacterioferritin	4167403	4999	CDS;gene=adoK;product=Adenosine_kinase	C:T	0.807692	1
4543064	5530	G:A	CDS;gene=btuB_37;product=Vitamin_B12_transporter_BtuB	4167204	4992	CDS;gene=adoK;product=Adenosine_kinase	C:A	0.814815	1
4757002	5742	T:G	CDS;gene=dapb2_2;product=Dipeptidyl_aminopeptidase_BII	4167193	4990	CDS;gene=adoK;product=Adenosine_kinase	G:C	1	1
4375177	5273	G:A	CDS;gene=ftsX;product=Cell_division_protein_FtsX	4167280	4996	CDS;gene=adoK;product=Adenosine_kinase	C:T	1	1
4329239	5232	G:A	CDS;gene=groL;product=60_kDa_chaperonin	4167193	4990	CDS;gene=adoK;product=Adenosine_kinase	G:C	1	1
4329617	5243	C:T	CDS;gene=groS;product=10_kDa_chaperonin	4167193	4990	CDS;gene=adoK;product=Adenosine_kinase	G:C	1	1
4329743	5246	T:C	CDS;gene=groS;product=10_kDa_chaperonin	4167193	4990	CDS;gene=adoK;product=Adenosine_kinase	G:C	1	1
4183883	5004	G:A	CDS;gene=hslV;product=ATP-dependent_protease_subunit_HslV	4167193	4990	CDS;gene=adoK;product=Adenosine_kinase	G:C	0.807692	1
4184025	5011	G:A	CDS;gene=hslV;product=ATP-dependent_protease_subunit_HslV	4167265	4995	CDS;gene=adoK;product=Adenosine_kinase	A:G	1	1
4687380	5627	T:C	CDS;gene=hutH_2;product=Histidine_ammonia-lyase	4167403	4999	CDS;gene=adoK;product=Adenosine_kinase	C:T	0.807692	1
4388935	5322	A:G	CDS;gene=icd;product=Isocitrate_dehydrogenase_[NADP]	4167204	4992	CDS;gene=adoK;product=Adenosine_kinase	C:A	0.807692	1
4389175	5329	G:C	CDS;gene=icd;product=Isocitrate_dehydrogenase_[NADP]	4167193	4990	CDS;gene=adoK;product=Adenosine_kinase	G:C	1	1
4195991	5055	G:A	CDS;gene=metN;product=Methionine_import_ATP-binding_protein_MetN	4167403	4999	CDS;gene=adoK;product=Adenosine_kinase	C:T	0.807692	1
4750994	5732	C:T	CDS;gene=mntP;product=putative_manganese_efflux_pump_MntP	4167193	4990	CDS;gene=adoK;product=Adenosine_kinase	G:C	1	1
4751059	5734	C:T	CDS;gene=mntP;product=putative_manganese_efflux_pump_MntP	4167193	4990	CDS;gene=adoK;product=Adenosine_kinase	G:C	0.807692	1
4631388	5615	T:C	CDS;gene=natA;product=ABC_transporter_ATP-binding_protein_NatA	4167193	4990	CDS;gene=adoK;product=Adenosine_kinase	G:C	0.807692	1
[truncated: 107,468 more rows]
